# Supplementary material for: Mining the FAERS database reveals new safety signals for 120 mg denosumab in oncology practice
Source: PLoS One. 2026 Feb 2;21(2):e0342188. doi: 10.1371/journal.pone.0342188 (PMC12863689; doi:10.1371/journal.pone.0342188)
Supplement: S2 Table — (XLSX) [file pone.0342188.s002.xlsx]

## Sheet: Sheet1
Supplementary Table 1 Time to Onset of Adverse Drug Event After Administration (days)
	Serious （%）	Total（%）
Time to Onset of Adverse Drug Event After Administration (days)
0-30d(%)	669( 7.92)	807( 7.36)
31-60d(%)	163( 1.93)	182( 1.66)
61-90d(%)	149( 1.76)	158( 1.44)
91-120d(%)	127( 1.50)	133( 1.21)
121-150d(%)	89( 1.05)	99( 0.90)
151-180d(%)	76( 0.90)	84( 0.77)
181-360d(%)	456( 5.40)	481( 4.39)
360d<(%)	1166(13.81)	1186(10.82)
Missing or invalid values (< 0) (%)	5549(65.72)	7833(71.45)
