# Supplementary material for: Mining the FAERS database reveals new safety signals for 120 mg denosumab in oncology practice
Source: PLoS One. 2026 Feb 2;21(2):e0342188. doi: 10.1371/journal.pone.0342188 (PMC12863689; doi:10.1371/journal.pone.0342188)
Supplement: S3 Table — (XLSX) [file pone.0342188.s003.xlsx]

## Sheet: Signals of PT level
Classification of system organs（SOC）	SOC code	preferred terms（PT）	PT code	a（Target drug - target adverse event）	b（Target drug - other adverse events）	c（Other drugs-targeted adverse events）	d（Other drugs - other adverse events）	sum	ROR	95%CI Lower	95%CI Upper	Whether ROR signals (Y = yes, N = no)	IC	95%CI Lower/IC025	95%CI Upper	Whether BCPNN signals (Y = yes, N = no)	IC signal strength
Musculoskeletal and connective tissue disorders	10028395	Osteonecrosis of jaw	10064658	3082	21072	20024	54292706	54336884	396.568	380.92	412.859	Y	8.22913	8.03709	8.1538	Y	strong signal(+++)
Injury, poisoning and procedural complications	10022117	Off label use	10053762	1552	22602	693215	53619515	54336884	5.31129	5.04475	5.59191	Y	2.3292	2.24979	2.40101	Y	medium signal(++)
General disorders and administration site conditions	10018065	Death	10011906	803	23351	750590	53562140	54336884	2.45395	2.28717	2.63289	Y	1.2655	1.15943	1.36641	Y	weak signal(+)
Metabolism and nutrition disorders	10027433	Hypocalcaemia	10020947	799	23355	15547	54297183	54336884	119.481	111.153	128.432	Y	6.78086	6.49039	6.70262	Y	strong signal(+++)
General disorders and administration site conditions	10018065	Fatigue	10016256	282	23872	678494	53634236	54336884	0.933805	0.830344	1.05016	N	-0.0975707	-0.269853	0.0752559	N	no signal(-)
Musculoskeletal and connective tissue disorders	10028395	Bone pain	10006002	231	23923	52090	54260640	54336884	10.0584	8.83339	11.4532	Y	3.3121	3.06676	3.44827	Y	strong signal(+++)
Gastrointestinal disorders	10017947	Nausea	10028813	230	23924	692546	53620184	54336884	0.744344	0.653684	0.847578	N	-0.421085	-0.610346	-0.228784	N	no signal(-)
General disorders and administration site conditions	10018065	Pain	10033371	224	23930	550815	53761915	54336884	0.913638	0.800982	1.04214	N	-0.128986	-0.321791	0.0647916	N	no signal(-)
Neoplasms benign, malignant and unspecified (incl cysts and polyps)	10029104	Bone giant cell tumour	10005969	219	23935	63	54312667	54336884	7888.08	5958.71	10442.2	Y	10.7707	7.35039	7.87041	Y	strong signal(+++)
Neoplasms benign, malignant and unspecified (incl cysts and polyps)	10029104	Metastases to bone	10027452	191	23963	13593	54299137	54336884	31.8398	27.5869	36.7482	Y	4.96218	4.54096	4.96196	Y	strong signal(+++)
Surgical and medical procedures	10042613	Tooth extraction	10062132	184	23970	11165	54301565	54336884	37.3339	32.255	43.2125	Y	5.18874	4.72085	5.15017	Y	strong signal(+++)
Gastrointestinal disorders	10017947	Diarrhoea	10012735	177	23977	555641	53757089	54336884	0.7142	0.616017	0.828032	N	-0.481193	-0.696053	-0.261857	N	no signal(-)
Gastrointestinal disorders	10017947	Tooth disorder	10044034	177	23977	20229	54292501	54336884	19.8127	17.0784	22.9847	Y	4.28635	3.92549	4.36149	Y	strong signal(+++)
Musculoskeletal and connective tissue disorders	10028395	Arthralgia	10003239	169	23985	357359	53955371	54336884	1.06384	0.914435	1.23766	N	0.0886367	-0.134092	0.310164	N	no signal(-)
Musculoskeletal and connective tissue disorders	10028395	Pain in jaw	10033433	167	23987	25592	54287138	54336884	14.7684	12.6771	17.2046	Y	3.86637	3.52998	3.97819	Y	strong signal(+++)
Respiratory, thoracic and mediastinal disorders	10038738	Dyspnoea	10013968	167	23987	499531	53813199	54336884	0.75001	0.644107	0.873325	N	-0.411539	-0.63289	-0.186046	N	no signal(-)
Blood and lymphatic system disorders	10005329	Neutropenia	10029354	162	23992	116442	54196288	54336884	3.14274	2.69252	3.66824	Y	1.64405	1.39837	1.8522	Y	weak signal(+)
General disorders and administration site conditions	10018065	Disease progression	10061818	160	23994	102305	54210425	54336884	3.53349	3.02435	4.12833	Y	1.81261	1.56186	2.01853	Y	medium signal(++)
General disorders and administration site conditions	10018065	Asthenia	10003549	156	23998	332880	53979850	54336884	1.05413	0.900543	1.23391	N	0.0755376	-0.156099	0.30606	N	no signal(-)
Infections and infestations	10021881	Osteomyelitis	10031252	151	24003	16426	54296304	54336884	20.7946	17.707	24.4205	Y	4.35696	3.94693	4.4186	Y	strong signal(+++)
General disorders and administration site conditions	10018065	Pyrexia	10037660	147	24007	306397	54006333	54336884	1.07929	0.9177	1.26934	N	0.109392	-0.129399	0.346519	N	no signal(-)
Blood and lymphatic system disorders	10005329	Anaemia	10002034	142	24012	170930	54141800	54336884	1.87316	1.58819	2.20926	Y	0.900957	0.650065	1.13427	Y	weak signal(+)
Gastrointestinal disorders	10017947	Vomiting	10047700	134	24020	408050	53904680	54336884	0.736962	0.621862	0.873365	N	-0.437317	-0.68365	-0.185515	N	no signal(-)
Musculoskeletal and connective tissue disorders	10028395	Pain in extremity	10033425	127	24027	266104	54046626	54336884	1.07355	0.901718	1.27812	N	0.10182	-0.154839	0.356701	N	no signal(-)
Musculoskeletal and connective tissue disorders	10028395	Back pain	10003988	127	24027	207505	54105225	54336884	1.37821	1.1576	1.64086	Y	0.460469	0.200385	0.711959	Y	weak signal(+)
General disorders and administration site conditions	10018065	Malaise	10025482	124	24030	395714	53917016	54336884	0.703092	0.589334	0.838809	N	-0.5049	-0.760335	-0.242767	N	no signal(-)
Injury, poisoning and procedural complications	10022117	Atypical femur fracture	10070884	122	24032	2394	54310336	54336884	115.167	95.9694	138.205	Y	6.76928	5.5921	6.12628	Y	strong signal(+++)
Neoplasms benign, malignant and unspecified (incl cysts and polyps)	10029104	Breast cancer metastatic	10055113	121	24033	9350	54303380	54336884	29.241	24.4296	35	Y	4.84502	4.2857	4.81282	Y	strong signal(+++)
Injury, poisoning and procedural complications	10022117	Fall	10016173	119	24035	293540	54019190	54336884	0.911137	0.760929	1.091	N	-0.133511	-0.396617	0.131594	N	no signal(-)
Infections and infestations	10021881	Pneumonia	10035664	116	24038	298439	54014291	54336884	0.873399	0.727735	1.04822	N	-0.194202	-0.460163	0.0747386	N	no signal(-)
Neoplasms benign, malignant and unspecified (incl cysts and polyps)	10029104	Metastases to liver	10027457	114	24040	15043	54297687	54336884	17.1166	14.23	20.5888	Y	4.08065	3.62274	4.16418	Y	strong signal(+++)
Metabolism and nutrition disorders	10027433	Decreased appetite	10061428	114	24040	213096	54099634	54336884	1.2039	1.00151	1.44718	Y	0.266428	-0.00595479	0.533596	N	no signal(-)
Metabolism and nutrition disorders	10027433	Hypercalcaemia	10020583	113	24041	10697	54302033	54336884	23.8605	19.8151	28.7319	Y	4.55555	4.02307	4.56766	Y	strong signal(+++)
Investigations	10022891	Blood calcium decreased	10005395	112	24042	9954	54302776	54336884	25.4139	21.0864	30.6296	Y	4.64561	4.09368	4.64085	Y	strong signal(+++)
Skin and subcutaneous tissue disorders	10040785	Rash	10037844	109	24045	394392	53918338	54336884	0.619741	0.513431	0.748062	N	-0.686031	-0.956896	-0.405348	N	no signal(-)
Neoplasms benign, malignant and unspecified (incl cysts and polyps)	10029104	Malignant neoplasm progression	10051398	106	24048	86035	54226695	54336884	2.77821	2.29538	3.3626	Y	1.46896	1.16551	1.72497	Y	weak signal(+)
Gastrointestinal disorders	10017947	Toothache	10044055	104	24050	15872	54296858	54336884	14.7932	12.1938	17.9466	Y	3.87228	3.41277	3.97901	Y	strong signal(+++)
Musculoskeletal and connective tissue disorders	10028395	Osteonecrosis	10031264	102	24052	31539	54281191	54336884	7.29878	6.00693	8.86846	Y	2.85837	2.48789	3.05863	Y	medium signal(++)
Injury, poisoning and procedural complications	10022117	Femur fracture	10016454	100	24054	28191	54284539	54336884	8.00531	6.57551	9.74602	Y	2.99125	2.60691	3.18334	Y	medium signal(++)
Musculoskeletal and connective tissue disorders	10028395	Pathological fracture	10034156	99	24055	4415	54308315	54336884	50.625	41.4655	61.8079	Y	5.62462	4.76317	5.34779	Y	strong signal(+++)
General disorders and administration site conditions	10018065	General physical health deterioration	10049438	94	24060	95109	54217621	54336884	2.22716	1.81861	2.72748	Y	1.15132	0.836061	1.42959	Y	weak signal(+)
Metabolism and nutrition disorders	10027433	Hypophosphataemia	10021058	90	24064	6243	54306487	54336884	32.5337	26.4117	40.0747	Y	4.99863	4.27064	4.88104	Y	strong signal(+++)
Musculoskeletal and connective tissue disorders	10028395	Muscle spasms	10028334	86	24068	165150	54147580	54336884	1.17154	0.947943	1.44789	N	0.22755	-0.0853309	0.534636	N	no signal(-)
Surgical and medical procedures	10042613	Hospitalisation	10054112	85	24069	126900	54185830	54336884	1.50794	1.21861	1.86598	Y	0.590546	0.270219	0.893814	Y	weak signal(+)
Renal and urinary disorders	10038359	Renal impairment	10062237	84	24070	72242	54240488	54336884	2.62022	2.11469	3.2466	Y	1.38554	1.04465	1.67205	Y	weak signal(+)
Nervous system disorders	10029205	Headache	10019211	82	24072	555148	53757582	54336884	0.329862	0.265561	0.409733	N	-1.58972	-1.89541	-1.26085	N	no signal(-)
Musculoskeletal and connective tissue disorders	10028395	Exposed bone in jaw	10071014	81	24073	2039	54310691	54336884	89.6237	71.7508	111.949	Y	6.42546	5.07409	5.72463	Y	strong signal(+++)
Musculoskeletal and connective tissue disorders	10028395	Myalgia	10028411	80	24074	151133	54161597	54336884	1.1909	0.95614	1.48329	N	0.251159	-0.0735127	0.568929	N	no signal(-)
General disorders and administration site conditions	10018065	Impaired healing	10021519	78	24076	27753	54284977	54336884	6.33695	5.07233	7.91685	Y	2.65645	2.23696	2.88821	Y	medium signal(++)
Injury, poisoning and procedural complications	10022117	Incorrect route of product administration	10081202	77	24077	48849	54263881	54336884	3.55258	2.83993	4.44406	Y	1.82393	1.45011	2.10509	Y	weak signal(+)
Nervous system disorders	10029205	Paraesthesia	10033775	75	24079	142329	54170401	54336884	1.18547	0.94498	1.48717	N	0.244643	-0.0905146	0.572655	N	no signal(-)
Infections and infestations	10021881	Cellulitis	10007882	74	24080	45443	54267287	54336884	3.66983	2.92053	4.61138	Y	1.87079	1.4865	2.15444	Y	weak signal(+)
Neoplasms benign, malignant and unspecified (incl cysts and polyps)	10029104	Metastases to lung	10027458	73	24081	9776	54302954	54336884	16.8388	13.3709	21.206	Y	4.05952	3.445	4.11938	Y	strong signal(+++)
Nervous system disorders	10029205	Dizziness	10013573	72	24082	440695	53872035	54336884	0.365481	0.289995	0.460617	N	-1.44428	-1.77003	-1.09354	N	no signal(-)
Investigations	10022891	Weight decreased	10047895	71	24083	246901	54065829	54336884	0.645577	0.511403	0.814952	N	-0.628787	-0.962357	-0.281154	N	no signal(-)
Renal and urinary disorders	10038359	Acute kidney injury	10069339	71	24083	173628	54139102	54336884	0.919261	0.728197	1.16046	N	-0.121029	-0.460105	0.22114	N	no signal(-)
Injury, poisoning and procedural complications	10022117	Inappropriate schedule of product administration	10081572	70	24084	204790	54107940	54336884	0.76793	0.607319	0.971017	N	-0.379542	-0.717894	-0.0319055	N	no signal(-)
Gastrointestinal disorders	10017947	Constipation	10010774	68	24086	183753	54128977	54336884	0.831648	0.655465	1.05519	N	-0.265025	-0.609499	0.0863415	N	no signal(-)
Blood and lymphatic system disorders	10005329	Thrombocytopenia	10043554	68	24086	97228	54215502	54336884	1.57426	1.24071	1.99748	Y	0.652824	0.292857	0.988814	Y	weak signal(+)
Nervous system disorders	10029205	Hypoaesthesia	10020937	64	24090	134730	54178000	54336884	1.06832	0.835859	1.36543	N	0.0950572	-0.264978	0.451933	N	no signal(-)
General disorders and administration site conditions	10018065	Drug ineffective	10013709	62	24092	1156639	53156091	54336884	0.11827	0.092178	0.151747	N	-3.05193	-3.39572	-2.66771	N	no signal(-)
Injury, poisoning and procedural complications	10022117	Tooth fracture	10062544	60	24094	9861	54302869	54336884	13.7134	10.6361	17.681	Y	3.76607	3.12388	3.86595	Y	strong signal(+++)
Vascular disorders	10047065	Hypertension	10020772	59	24095	186423	54126307	54336884	0.710942	0.550632	0.917923	N	-0.49058	-0.856722	-0.110675	N	no signal(-)
Renal and urinary disorders	10038359	Renal failure	10038435	59	24095	123607	54189123	54336884	1.07348	0.831406	1.38604	N	0.102008	-0.272877	0.473231	N	no signal(-)
Neoplasms benign, malignant and unspecified (incl cysts and polyps)	10029104	Prostate cancer metastatic	10036909	56	24098	2945	54309785	54336884	42.8548	32.8885	55.8413	Y	5.39158	4.22353	4.996	Y	strong signal(+++)
General disorders and administration site conditions	10018065	Oedema peripheral	10030124	56	24098	112142	54200588	54336884	1.12316	0.864039	1.46	N	0.167121	-0.218781	0.546672	N	no signal(-)
Respiratory, thoracic and mediastinal disorders	10038738	Pleural effusion	10035598	55	24099	54824	54257906	54336884	2.25869	1.73336	2.94322	Y	1.17285	0.754582	1.52702	Y	weak signal(+)
Infections and infestations	10021881	Infection	10021789	54	24100	122487	54190243	54336884	0.991306	0.758956	1.29479	N	-0.0125635	-0.402001	0.377189	N	no signal(-)
Investigations	10022891	Electrocardiogram QT prolonged	10014387	53	24101	31932	54280798	54336884	3.73819	2.85438	4.89565	Y	1.89827	1.43366	2.2205	Y	weak signal(+)
Neoplasms benign, malignant and unspecified (incl cysts and polyps)	10029104	Metastases to central nervous system	10059282	53	24101	10699	54302031	54336884	11.1613	8.51868	14.6236	Y	3.47106	2.82971	3.61785	Y	medium signal(++)
Metabolism and nutrition disorders	10027433	Dehydration	10012174	52	24102	119586	54193144	54336884	0.977719	0.744764	1.28354	N	-0.0324225	-0.428748	0.364973	N	no signal(-)
Neoplasms benign, malignant and unspecified (incl cysts and polyps)	10029104	Neoplasm malignant	10028997	51	24103	58049	54254681	54336884	1.97761	1.50234	2.60324	Y	0.981629	0.554015	1.3555	Y	weak signal(+)
Respiratory, thoracic and mediastinal disorders	10038738	Interstitial lung disease	10022611	51	24103	41253	54271477	54336884	2.78365	2.11457	3.66445	Y	1.47389	1.02449	1.82611	Y	weak signal(+)
Infections and infestations	10021881	Sepsis	10040047	50	24104	98875	54213855	54336884	1.13738	0.861726	1.50121	N	0.185263	-0.223246	0.585884	N	no signal(-)
Gastrointestinal disorders	10017947	Abdominal pain	10000081	50	24104	203755	54108975	54336884	0.550861	0.417371	0.727046	N	-0.85752	-1.24937	-0.440342	N	no signal(-)
Musculoskeletal and connective tissue disorders	10028395	Bone disorder	10005956	49	24105	17052	54295678	54336884	6.4726	4.88853	8.56997	Y	2.68837	2.13002	2.94816	Y	medium signal(++)
Nervous system disorders	10029205	Neuropathy peripheral	10029331	49	24105	81765	54230965	54336884	1.34825	1.01861	1.78456	Y	0.430104	0.0114395	0.828643	Y	weak signal(+)
Cardiac disorders	10007541	Cardiac failure	10007554	48	24106	71190	54241540	54336884	1.51715	1.14289	2.01398	Y	0.600057	0.172116	0.997631	Y	weak signal(+)
Neoplasms benign, malignant and unspecified (incl cysts and polyps)	10029104	Neoplasm progression	10061309	48	24106	32737	54279993	54336884	3.30154	2.48681	4.38321	Y	1.71967	1.24065	2.0665	Y	weak signal(+)
Skin and subcutaneous tissue disorders	10040785	Pruritus	10037087	47	24107	329414	53983316	54336884	0.319501	0.239982	0.425368	N	-1.63971	-2.03613	-1.2023	N	no signal(-)
Gastrointestinal disorders	10017947	Tooth loss	10044044	47	24107	18862	54293868	54336884	5.612	4.21385	7.47405	Y	2.48326	1.93393	2.76875	Y	medium signal(++)
General disorders and administration site conditions	10018065	Gait disturbance	10017577	47	24107	175897	54136833	54336884	0.600052	0.450701	0.798895	N	-0.734714	-1.13968	-0.305797	N	no signal(-)
Investigations	10022891	White blood cell count decreased	10047942	47	24107	96320	54216410	54336884	1.09741	0.824242	1.46111	N	0.133791	-0.286186	0.547788	N	no signal(-)
Respiratory, thoracic and mediastinal disorders	10038738	Pulmonary embolism	10037377	46	24108	86764	54225966	54336884	1.19252	0.892907	1.59266	N	0.253442	-0.173915	0.668885	N	no signal(-)
General disorders and administration site conditions	10018065	Feeling abnormal	10016322	46	24108	219945	54092785	54336884	0.469269	0.351386	0.6267	N	-1.08807	-1.49312	-0.650455	N	no signal(-)
Infections and infestations	10021881	Periodontitis	10034539	46	24108	1929	54310801	54336884	53.7218	40.0903	71.9883	Y	5.71138	4.21882	5.07133	Y	strong signal(+++)
Infections and infestations	10021881	Tooth infection	10048762	45	24109	11591	54301139	54336884	8.74423	6.52327	11.7213	Y	3.121	2.47089	3.32423	Y	medium signal(++)
Blood and lymphatic system disorders	10005329	Febrile neutropenia	10016288	44	24110	56760	54255970	54336884	1.74446	1.29768	2.34506	Y	0.801181	0.346789	1.20819	Y	weak signal(+)
Gastrointestinal disorders	10017947	Stomatitis	10042128	44	24110	52246	54260484	54336884	1.89534	1.4099	2.5479	Y	0.920638	0.461494	1.32292	Y	weak signal(+)
Respiratory, thoracic and mediastinal disorders	10038738	Cough	10011224	43	24111	241832	54070898	54336884	0.398752	0.295642	0.537823	N	-1.32218	-1.73786	-0.867014	N	no signal(-)
Musculoskeletal and connective tissue disorders	10028395	Osteitis	10031149	43	24111	2281	54310449	54336884	42.4631	31.3956	57.4319	Y	5.37932	3.99595	4.8749	Y	strong signal(+++)
Neoplasms benign, malignant and unspecified (incl cysts and polyps)	10029104	Breast cancer	10006187	43	24111	89235	54223495	54336884	1.08369	0.803432	1.46171	N	0.115702	-0.322599	0.548384	N	no signal(-)
Investigations	10022891	Blood creatinine increased	10005483	43	24111	58903	54253827	54336884	1.64265	1.21779	2.21574	Y	0.714612	0.258118	1.12921	Y	weak signal(+)
Infections and infestations	10021881	Urinary tract infection	10046571	42	24112	148341	54164389	54336884	0.636017	0.469883	0.860889	N	-0.651195	-1.0795	-0.198552	N	no signal(-)
Musculoskeletal and connective tissue disorders	10028395	Muscular weakness	10028372	40	24114	100811	54211919	54336884	0.892026	0.654109	1.21648	N	-0.164484	-0.611855	0.290336	N	no signal(-)
Investigations	10022891	Platelet count decreased	10035528	39	24115	94332	54218398	54336884	0.929533	0.678927	1.27264	N	-0.1052	-0.559428	0.35396	N	no signal(-)
Gastrointestinal disorders	10017947	Dental caries	10012318	39	24115	9889	54302841	54336884	8.88071	6.48284	12.1655	Y	3.14357	2.42776	3.34279	Y	medium signal(++)
Musculoskeletal and connective tissue disorders	10028395	Musculoskeletal pain	10028391	39	24115	49297	54263433	54336884	1.78018	1.30016	2.43743	Y	0.830503	0.345834	1.2594	Y	weak signal(+)
Gastrointestinal disorders	10017947	Loose tooth	10065612	38	24116	2890	54309840	54336884	29.6114	21.4961	40.7904	Y	4.86768	3.61701	4.54794	Y	strong signal(+++)
Musculoskeletal and connective tissue disorders	10028395	Jaw disorder	10061257	37	24117	5123	54307607	54336884	16.2635	11.767	22.4784	Y	4.01175	3.05781	3.99812	Y	strong signal(+++)
Skin and subcutaneous tissue disorders	10040785	Erythema	10015150	37	24117	186509	54126221	54336884	0.445232	0.322497	0.614677	N	-1.16426	-1.61164	-0.674663	N	no signal(-)
Investigations	10022891	Neutrophil count decreased	10029366	37	24117	34466	54278264	54336884	2.41609	1.74981	3.33607	Y	1.27047	0.74903	1.68642	Y	weak signal(+)
Infections and infestations	10021881	Tooth abscess	10044016	37	24117	9347	54303383	54336884	8.91319	6.45223	12.3128	Y	3.14892	2.40781	3.34658	Y	medium signal(++)
Nervous system disorders	10029205	Cerebrovascular accident	10008190	37	24117	154998	54157732	54336884	0.536059	0.388284	0.740076	N	-0.897327	-1.3482	-0.411207	N	no signal(-)
General disorders and administration site conditions	10018065	Influenza like illness	10022004	36	24118	75432	54237298	54336884	1.07326	0.773917	1.48838	N	0.101802	-0.375957	0.573711	N	no signal(-)
General disorders and administration site conditions	10018065	Swelling	10042674	36	24118	96865	54215865	54336884	0.83545	0.602447	1.15857	N	-0.258845	-0.727308	0.222309	N	no signal(-)
Neoplasms benign, malignant and unspecified (incl cysts and polyps)	10029104	Metastases to spine	10027468	36	24118	2807	54309923	54336884	28.8801	20.7834	40.131	Y	4.83218	3.55261	4.50819	Y	strong signal(+++)
Investigations	10022891	Prostatic specific antigen increased	10036975	36	24118	12415	54300315	54336884	6.52855	4.70583	9.05728	Y	2.70141	2.02575	2.97659	Y	medium signal(++)
Nervous system disorders	10029205	Spinal cord compression	10041549	35	24119	3513	54309217	54336884	22.4339	16.0769	31.3044	Y	4.47195	3.32017	4.28754	Y	strong signal(+++)
Psychiatric disorders	10037175	Confusional state	10010305	35	24119	144113	54168617	54336884	0.545448	0.391516	0.759901	N	-0.872454	-1.33554	-0.372906	N	no signal(-)
Cardiac disorders	10007541	Atrial fibrillation	10003658	35	24119	86694	54226036	54336884	0.907669	0.651497	1.26457	N	-0.13949	-0.617222	0.34549	N	no signal(-)
Blood and lymphatic system disorders	10005329	Leukopenia	10024384	35	24119	43551	54269179	54336884	1.80827	1.29784	2.51946	Y	0.85316	0.339655	1.30256	Y	weak signal(+)
Nervous system disorders	10029205	Seizure	10039906	35	24119	153670	54159060	54336884	0.511435	0.367103	0.712514	N	-0.965068	-1.42677	-0.464143	N	no signal(-)
Neoplasms benign, malignant and unspecified (incl cysts and polyps)	10029104	Metastasis	10062194	35	24119	6268	54306462	54336884	12.5728	9.01663	17.5315	Y	3.64291	2.76039	3.72564	Y	medium signal(++)
Neoplasms benign, malignant and unspecified (incl cysts and polyps)	10029104	Prostate cancer	10060862	35	24119	77650	54235080	54336884	1.01356	0.727493	1.4121	N	0.0193886	-0.462597	0.500138	N	no signal(-)
General disorders and administration site conditions	10018065	Therapy partial responder	10078115	35	24119	9671	54303059	54336884	8.1482	5.84542	11.3582	Y	3.02008	2.27766	3.24196	Y	medium signal(++)
Gastrointestinal disorders	10017947	Dysphagia	10013950	34	24120	87377	54225353	54336884	0.874796	0.624875	1.22467	N	-0.19261	-0.675694	0.300646	N	no signal(-)
Injury, poisoning and procedural complications	10022117	Fracture	10017076	34	24120	16767	54295963	54336884	4.56472	3.25972	6.39215	Y	2.18666	1.55848	2.53564	Y	medium signal(++)
Musculoskeletal and connective tissue disorders	10028395	Mobility decreased	10048334	33	24121	61668	54251062	54336884	1.20356	0.855358	1.6935	N	0.266842	-0.237158	0.753491	N	no signal(-)
Blood and lymphatic system disorders	10005329	Pancytopenia	10033661	33	24121	48556	54264174	54336884	1.52893	1.08657	2.15139	Y	0.611506	0.0938338	1.08456	Y	weak signal(+)
Skin and subcutaneous tissue disorders	10040785	Alopecia	10001760	33	24121	174386	54138344	54336884	0.424729	0.301869	0.597593	N	-1.23235	-1.70307	-0.7126	N	no signal(-)
Infections and infestations	10021881	Abscess jaw	10053573	33	24121	952	54311778	54336884	78.0505	55.1508	110.459	Y	6.23587	4.05944	5.06672	Y	strong signal(+++)
Infections and infestations	10021881	Sinusitis	10040753	32	24122	90011	54222719	54336884	0.799139	0.564964	1.13038	N	-0.322873	-0.81687	0.188563	N	no signal(-)
General disorders and administration site conditions	10018065	Chills	10008531	32	24122	104851	54207879	54336884	0.685846	0.484873	0.970118	N	-0.542967	-1.03197	-0.0265583	N	no signal(-)
General disorders and administration site conditions	10018065	Chest pain	10008479	31	24123	167317	54145413	54336884	0.415865	0.292386	0.59149	N	-1.26284	-1.74683	-0.725914	N	no signal(-)
Psychiatric disorders	10037175	Insomnia	10022437	31	24123	239514	54073216	54336884	0.290123	0.203981	0.412642	N	-1.78029	-2.25847	-1.23759	N	no signal(-)
Metabolism and nutrition disorders	10027433	Hypokalaemia	10021015	31	24123	40092	54272638	54336884	1.73962	1.22296	2.47454	Y	0.797508	0.253909	1.27513	Y	weak signal(+)
Metabolism and nutrition disorders	10027433	Tetany	10043380	30	24124	1642	54311088	54336884	41.1327	28.6595	59.0346	Y	5.33499	3.62869	4.67537	Y	strong signal(+++)
Vascular disorders	10047065	Hypotension	10021097	30	24124	177383	54135347	54336884	0.379525	0.26529	0.542951	N	-1.39441	-1.88396	-0.846739	N	no signal(-)
Vascular disorders	10047065	Hot flush	10060800	30	24124	62864	54249866	54336884	1.07317	0.750109	1.53537	N	0.10171	-0.420456	0.616926	N	no signal(-)
General disorders and administration site conditions	10018065	Adverse drug reaction	10061623	30	24124	74002	54238728	54336884	0.911461	0.637088	1.304	N	-0.133517	-0.648146	0.389198	N	no signal(-)
Injury, poisoning and procedural complications	10022117	Product dose omission issue	10084406	30	24124	425354	53887376	54336884	0.157546	0.110128	0.225383	N	-2.65606	-3.13501	-2.09785	N	no signal(-)
Injury, poisoning and procedural complications	10022117	Atypical fracture	10072395	30	24124	467	54312263	54336884	144.628	99.962	209.253	Y	7.08524	4.13124	5.20012	Y	strong signal(+++)
Investigations	10022891	Blood phosphorus decreased	10049471	29	24125	3158	54309572	54336884	20.6726	14.3387	29.8044	Y	4.35545	3.10396	4.16315	Y	strong signal(+++)
Investigations	10022891	Haemoglobin decreased	10018884	29	24125	92829	54219901	54336884	0.702111	0.487774	1.01063	N	-0.509304	-1.02221	0.0322076	N	no signal(-)
Investigations	10022891	Blood parathyroid hormone increased	10005703	28	24126	2626	54310104	54336884	24.0026	16.5366	34.8395	Y	4.56886	3.19444	4.27252	Y	strong signal(+++)
Musculoskeletal and connective tissue disorders	10028395	Osteoarthritis	10031161	28	24126	36891	54275839	54336884	1.70749	1.17853	2.47388	Y	0.770733	0.199597	1.27227	Y	weak signal(+)
Neoplasms benign, malignant and unspecified (incl cysts and polyps)	10029104	Plasma cell myeloma	10035226	28	24126	39547	54273183	54336884	1.59274	1.09933	2.3076	Y	0.670507	0.104959	1.1776	Y	weak signal(+)
Injury, poisoning and procedural complications	10022117	Spinal compression fracture	10041541	28	24126	8135	54304595	54336884	7.74732	5.34462	11.2302	Y	2.94793	2.11013	3.18428	Y	medium signal(++)
Infections and infestations	10021881	Gingivitis	10018292	27	24127	5672	54307058	54336884	10.7147	7.33978	15.6415	Y	3.41385	2.43916	3.53304	Y	medium signal(++)
Metabolism and nutrition disorders	10027433	Hyperkalaemia	10020646	27	24127	30564	54282166	54336884	1.9875	1.36247	2.89927	Y	0.989522	0.393664	1.48537	Y	weak signal(+)
Metabolism and nutrition disorders	10027433	Hypomagnesaemia	10021027	27	24127	11823	54300907	54336884	5.13972	3.52245	7.49955	Y	2.35774	1.61304	2.70554	Y	medium signal(++)
Metabolism and nutrition disorders	10027433	Hyponatraemia	10021036	27	24127	50048	54262682	54336884	1.21332	0.831807	1.76981	N	0.278539	-0.278233	0.813278	N	no signal(-)
Investigations	10022891	Blood calcium abnormal	10005393	27	24127	1423	54311307	54336884	42.7116	29.1804	62.5173	Y	5.3885	3.53841	4.64008	Y	strong signal(+++)
Surgical and medical procedures	10042613	Sequestrectomy	10053437	27	24127	649	54312081	54336884	93.6509	63.7137	137.655	Y	6.48946	3.87103	4.98454	Y	strong signal(+++)
General disorders and administration site conditions	10018065	Adverse event	10060933	26	24128	81130	54231600	54336884	0.720316	0.490308	1.05822	N	-0.472516	-1.01329	0.0981053	N	no signal(-)
Surgical and medical procedures	10042613	Dental care	10056723	26	24128	1883	54310847	54336884	31.0805	21.1015	45.7787	Y	4.93729	3.30857	4.4276	Y	strong signal(+++)
Neoplasms benign, malignant and unspecified (incl cysts and polyps)	10029104	Metastases to lymph nodes	10027459	26	24128	5597	54307133	54336884	10.4557	7.11114	15.3733	Y	3.37877	2.39056	3.50442	Y	medium signal(++)
Nervous system disorders	10029205	Syncope	10042772	26	24128	90502	54222228	54336884	0.645611	0.439461	0.948468	N	-0.630183	-1.16691	-0.055535	N	no signal(-)
Injury, poisoning and procedural complications	10022117	Hip fracture	10020100	26	24128	28101	54284629	54336884	2.08165	1.41678	3.05852	Y	1.05623	0.443696	1.55544	Y	weak signal(+)
Blood and lymphatic system disorders	10005329	Myelosuppression	10028584	26	24128	21354	54291376	54336884	2.7397	1.86455	4.02562	Y	1.45192	0.805965	1.91787	Y	weak signal(+)
Gastrointestinal disorders	10017947	Gingival pain	10018286	26	24128	7024	54305706	54336884	8.3313	5.66731	12.2475	Y	3.05249	2.15052	3.26385	Y	medium signal(++)
Neoplasms benign, malignant and unspecified (incl cysts and polyps)	10029104	Bone giant cell tumour malignant	10073106	26	24128	9	54312721	54336884	6502.96	3046.92	13879.1	Y	10.7066	3.99716	5.4668	Y	strong signal(+++)
Psychiatric disorders	10037175	Anxiety	10002855	25	24129	256771	54055959	54336884	0.218121	0.147353	0.322878	N	-2.19095	-2.71322	-1.58081	N	no signal(-)
Nervous system disorders	10029205	Loss of consciousness	10024855	25	24129	114294	54198436	54336884	0.49132	0.331905	0.727301	N	-1.0234	-1.56124	-0.428757	N	no signal(-)
Gastrointestinal disorders	10017947	Oral pain	10031009	25	24129	20264	54292466	54336884	2.77597	1.8749	4.11009	Y	1.4709	0.809128	1.9422	Y	weak signal(+)
Investigations	10022891	Blood alkaline phosphatase increased	10059570	25	24129	23033	54289697	54336884	2.44212	1.64947	3.61569	Y	1.28633	0.642005	1.77499	Y	weak signal(+)
Gastrointestinal disorders	10017947	Ascites	10003445	24	24130	26216	54286514	54336884	2.05958	1.37994	3.07397	Y	1.04094	0.403406	1.55871	Y	weak signal(+)
Respiratory, thoracic and mediastinal disorders	10038738	Pneumonitis	10035742	24	24130	22718	54290012	54336884	2.37686	1.59247	3.54761	Y	1.24734	0.592349	1.74774	Y	weak signal(+)
General disorders and administration site conditions	10018065	Peripheral swelling	10048959	24	24130	130813	54181917	54336884	0.411962	0.276058	0.614771	N	-1.27699	-1.8202	-0.665334	N	no signal(-)
General disorders and administration site conditions	10018065	Terminal state	10048669	23	24131	6003	54306727	54336884	8.62259	5.7243	12.9883	Y	3.10203	2.11511	3.29599	Y	medium signal(++)
Respiratory, thoracic and mediastinal disorders	10038738	Respiratory failure	10038695	23	24131	65238	54247492	54336884	0.792559	0.526532	1.19299	N	-0.334918	-0.911867	0.266889	N	no signal(-)
Cardiac disorders	10007541	Cardiac failure congestive	10007559	23	24131	77242	54235488	54336884	0.669241	0.444611	1.00736	N	-0.578511	-1.14795	0.0307696	N	no signal(-)
General disorders and administration site conditions	10018065	Condition aggravated	10010264	23	24131	249925	54062805	54336884	0.206178	0.13698	0.310331	N	-2.27225	-2.81314	-1.63455	N	no signal(-)
General disorders and administration site conditions	10018065	Injection site pain	10022086	23	24131	252977	54059753	54336884	0.203679	0.13532	0.30657	N	-2.28976	-2.8305	-1.6519	N	no signal(-)
General disorders and administration site conditions	10018065	Unevaluable event	10062355	23	24131	69321	54243409	54336884	0.745821	0.495484	1.12264	N	-0.422467	-0.996576	0.182167	N	no signal(-)
Surgical and medical procedures	10042613	Jaw operation	10059242	23	24131	814	54311916	54336884	63.595	42.0106	96.2693	Y	5.94993	3.53049	4.72577	Y	strong signal(+++)
Investigations	10022891	Investigation	10062026	23	24131	3081	54309649	54336884	16.8011	11.1455	25.3265	Y	4.0591	2.74228	3.92536	Y	medium signal(++)
Vascular disorders	10047065	Deep vein thrombosis	10051055	22	24132	60292	54252438	54336884	0.820331	0.539999	1.24619	N	-0.28532	-0.876147	0.327946	N	no signal(-)
Social circumstances	10041244	Refusal of treatment by patient	10056407	22	24132	6014	54306716	54336884	8.23227	5.41533	12.5145	Y	3.03551	2.03933	3.24548	Y	medium signal(++)
Injury, poisoning and procedural complications	10022117	Foot fracture	10016970	22	24132	17001	54295729	54336884	2.91153	1.9162	4.42385	Y	1.53969	0.822287	2.02696	Y	weak signal(+)
Nervous system disorders	10029205	Lethargy	10024264	22	24132	51781	54260949	54336884	0.955314	0.628847	1.45127	N	-0.0658624	-0.665209	0.538921	N	no signal(-)
Gastrointestinal disorders	10017947	Periodontal disease	10034536	22	24132	1289	54311441	54336884	38.4121	25.1978	58.5561	Y	5.23843	3.2535	4.46786	Y	strong signal(+++)
Investigations	10022891	Aspartate aminotransferase increased	10003481	22	24132	47752	54264978	54336884	1.03599	0.68195	1.57385	N	0.0509476	-0.553467	0.650685	N	no signal(-)
Skin and subcutaneous tissue disorders	10040785	Urticaria	10046735	22	24132	141953	54170777	54336884	0.347896	0.22902	0.528478	N	-1.52039	-2.08099	-0.87703	N	no signal(-)
Nervous system disorders	10029205	Somnolence	10041349	22	24132	178007	54134723	54336884	0.277248	0.182513	0.421155	N	-1.84687	-2.40289	-1.19895	N	no signal(-)
Endocrine disorders	10014698	Hypothyroidism	10021114	22	24132	27234	54285496	54336884	1.8172	1.19609	2.76082	Y	0.860599	0.208026	1.4124	Y	weak signal(+)
Skin and subcutaneous tissue disorders	10040785	Rash pruritic	10037884	21	24133	46176	54266554	54336884	1.02264	0.666577	1.56891	N	0.0322599	-0.584902	0.646284	N	no signal(-)
Musculoskeletal and connective tissue disorders	10028395	Fistula	10016717	21	24133	9919	54302811	54336884	4.7639	3.10409	7.31123	Y	2.24874	1.40523	2.63748	Y	weak signal(+)
Cardiac disorders	10007541	Arrhythmia	10003119	21	24133	43122	54269608	54336884	1.09513	0.71382	1.68013	N	0.130933	-0.490976	0.740231	N	no signal(-)
Psychiatric disorders	10037175	Depression	10012378	21	24133	208082	54104648	54336884	0.22626	0.147492	0.347096	N	-2.13917	-2.70311	-1.47215	N	no signal(-)
Neoplasms benign, malignant and unspecified (incl cysts and polyps)	10029104	Cancer pain	10058019	21	24133	2326	54310404	54336884	20.318	13.2194	31.2284	Y	4.33117	2.80987	4.04651	Y	medium signal(++)
Musculoskeletal and connective tissue disorders	10028395	Musculoskeletal stiffness	10052904	21	24133	77080	54235650	54336884	0.612281	0.399111	0.939308	N	-0.706691	-1.29668	-0.0656094	N	no signal(-)
Infections and infestations	10021881	COVID-19	10084268	21	24133	156303	54156427	54336884	0.301502	0.196538	0.462525	N	-1.72641	-2.29547	-1.06449	N	no signal(-)
Musculoskeletal and connective tissue disorders	10028395	Spinal pain	10072005	20	24134	10383	54302347	54336884	4.33408	2.79445	6.72197	Y	2.11267	1.26991	2.53101	Y	weak signal(+)
Ear and labyrinth disorders	10013993	Vertigo	10047340	20	24134	54640	54258090	54336884	0.822914	0.530766	1.27587	N	-0.280816	-0.898734	0.361342	N	no signal(-)
Injury, poisoning and procedural complications	10022117	Spinal fracture	10041569	20	24134	17140	54295590	54336884	2.62515	1.69288	4.07082	Y	1.39062	0.652859	1.91346	Y	weak signal(+)
Renal and urinary disorders	10038359	Urinary retention	10046555	20	24134	29330	54283400	54336884	1.53375	0.989177	2.37814	N	0.616309	-0.0500905	1.21019	N	no signal(-)
Cardiac disorders	10007541	Palpitations	10033557	19	24135	103703	54209027	54336884	0.411516	0.262427	0.645303	N	-1.27898	-1.88153	-0.590486	N	no signal(-)
Investigations	10022891	Tumour marker increased	10048621	19	24135	4272	54308458	54336884	10.0079	6.37602	15.7085	Y	3.31628	2.13495	3.42888	Y	medium signal(++)
Injury, poisoning and procedural complications	10022117	Stress fracture	10042212	19	24135	5039	54307691	54336884	8.48444	5.40625	13.3153	Y	3.07903	1.97523	3.26869	Y	medium signal(++)
Infections and infestations	10021881	Septic shock	10040070	19	24135	37016	54275714	54336884	1.15431	0.736059	1.81022	N	0.20678	-0.450021	0.841246	N	no signal(-)
Investigations	10022891	Weight increased	10047899	19	24135	193711	54119019	54336884	0.219939	0.14026	0.344882	N	-2.18031	-2.76852	-1.47754	N	no signal(-)
Investigations	10022891	Alanine aminotransferase increased	10001551	19	24135	55118	54257612	54336884	0.77495	0.494175	1.21525	N	-0.367352	-0.996703	0.29445	N	no signal(-)
Surgical and medical procedures	10042613	Surgery	10042609	19	24135	46749	54265981	54336884	0.913822	0.582723	1.43305	N	-0.129853	-0.769314	0.521881	N	no signal(-)
Renal and urinary disorders	10038359	Haematuria	10018867	19	24135	31208	54281522	54336884	1.36928	0.873119	2.14739	N	0.452875	-0.219248	1.07208	N	no signal(-)
Musculoskeletal and connective tissue disorders	10028395	Osteosclerosis	10031298	18	24136	1385	54311345	54336884	29.2448	18.3671	46.5646	Y	4.85108	2.88158	4.21493	Y	medium signal(++)
Gastrointestinal disorders	10017947	Abdominal discomfort	10000059	18	24136	149140	54163590	54336884	0.270845	0.170608	0.429973	N	-1.8811	-2.48702	-1.16251	N	no signal(-)
Eye disorders	10015919	Cataract	10007739	18	24136	50688	54262042	54336884	0.798359	0.502868	1.26748	N	-0.32449	-0.971536	0.353139	N	no signal(-)
Blood and lymphatic system disorders	10005329	Lymphadenopathy	10025197	18	24136	31331	54281399	54336884	1.29206	0.8138	2.0514	N	0.369247	-0.315245	1.00958	N	no signal(-)
Skin and subcutaneous tissue disorders	10040785	Hyperhidrosis	10020642	18	24136	116047	54196683	54336884	0.348294	0.219393	0.55293	N	-1.51919	-2.13123	-0.80669	N	no signal(-)
Gastrointestinal disorders	10017947	Mouth ulceration	10028034	18	24136	18221	54294509	54336884	2.22224	1.39953	3.52857	Y	1.15064	0.398166	1.72328	Y	weak signal(+)
Surgical and medical procedures	10042613	Endodontic procedure	10051085	18	24136	2267	54310463	54336884	17.8665	11.234	28.4147	Y	4.1474	2.57132	3.90123	Y	medium signal(++)
Musculoskeletal and connective tissue disorders	10028395	Bone lesion	10061728	18	24136	3211	54309519	54336884	12.6137	7.93547	20.0499	Y	3.64851	2.29933	3.62765	Y	medium signal(++)
General disorders and administration site conditions	10018065	Therapeutic product effect incomplete	10082200	18	24136	93978	54218752	54336884	0.43026	0.271021	0.683059	N	-1.21493	-1.83341	-0.508844	N	no signal(-)
Injury, poisoning and procedural complications	10022117	Accidental exposure to product	10073317	17	24137	80465	54232265	54336884	0.474697	0.295034	0.763768	N	-1.07346	-1.71127	-0.350425	N	no signal(-)
Hepatobiliary disorders	10019805	Hepatic function abnormal	10019670	17	24137	31694	54281036	54336884	1.20625	0.749649	1.94095	N	0.270221	-0.426832	0.934245	N	no signal(-)
Injury, poisoning and procedural complications	10022117	Femoral neck fracture	10016450	17	24137	4523	54308207	54336884	8.45677	5.25163	13.6181	Y	3.07444	1.89432	3.25771	Y	medium signal(++)
Neoplasms benign, malignant and unspecified (incl cysts and polyps)	10029104	Osteosarcoma	10031291	17	24137	334	54312396	54336884	114.53	70.3409	186.478	Y	6.76759	3.26267	4.6577	Y	strong signal(+++)
Musculoskeletal and connective tissue disorders	10028395	Muscle twitching	10028347	17	24137	20896	54291834	54336884	1.82994	1.13718	2.94472	Y	0.870804	0.125115	1.48639	Y	weak signal(+)
General disorders and administration site conditions	10018065	Swelling face	10042682	17	24137	57455	54255275	54336884	0.665089	0.413358	1.07012	N	-0.587655	-1.24112	0.119785	N	no signal(-)
Hepatobiliary disorders	10019805	Liver disorder	10024670	16	24138	38477	54274253	54336884	0.934999	0.572654	1.52662	N	-0.0968545	-0.791636	0.608785	N	no signal(-)
General disorders and administration site conditions	10018065	Mucosal inflammation	10028116	16	24138	22758	54289972	54336884	1.58126	0.9684	2.58199	N	0.660354	-0.0885137	1.31212	N	no signal(-)
Investigations	10022891	Blood calcium increased	10005396	16	24138	7768	54304962	54336884	4.63392	2.83697	7.56908	Y	2.20916	1.22936	2.63099	Y	weak signal(+)
Injury, poisoning and procedural complications	10022117	Rib fracture	10039117	16	24138	18103	54294627	54336884	1.98804	1.21746	3.24634	Y	0.990238	0.20835	1.60912	Y	weak signal(+)
Musculoskeletal and connective tissue disorders	10028395	Neck pain	10028836	16	24138	49569	54263161	54336884	0.725627	0.444431	1.18474	N	-0.462162	-1.13897	0.26138	N	no signal(-)
Musculoskeletal and connective tissue disorders	10028395	Arthritis	10003246	16	24138	69539	54243191	54336884	0.517054	0.316691	0.84418	N	-0.950413	-1.60909	-0.208808	N	no signal(-)
Gastrointestinal disorders	10017947	Colitis	10009887	16	24138	31917	54280813	54336884	1.12731	0.690422	1.84065	N	0.172694	-0.538398	0.862086	N	no signal(-)
Respiratory, thoracic and mediastinal disorders	10038738	Chronic obstructive pulmonary disease	10009033	16	24138	46972	54265758	54336884	0.765783	0.469023	1.25031	N	-0.384551	-1.06482	0.33554	N	no signal(-)
General disorders and administration site conditions	10018065	Discomfort	10013082	16	24138	54143	54258587	54336884	0.66427	0.406854	1.08455	N	-0.589459	-1.26096	0.139372	N	no signal(-)
Investigations	10022891	Vitamin D decreased	10062189	16	24138	7704	54305026	54336884	4.67243	2.86053	7.632	Y	2.22107	1.23858	2.64023	Y	weak signal(+)
Metabolism and nutrition disorders	10027433	Hypophagia	10063743	16	24138	24900	54287830	54336884	1.44518	0.885072	2.35974	N	0.530669	-0.206979	1.19361	N	no signal(-)
Neoplasms benign, malignant and unspecified (incl cysts and polyps)	10029104	Metastatic neoplasm	10061289	15	24139	3732	54308998	54336884	9.04278	5.44514	15.0174	Y	3.17082	1.86212	3.30837	Y	medium signal(++)
Neoplasms benign, malignant and unspecified (incl cysts and polyps)	10029104	Lung neoplasm malignant	10058467	15	24139	38108	54274622	54336884	0.885019	0.533406	1.46841	N	-0.176029	-0.887464	0.55601	N	no signal(-)
Neoplasms benign, malignant and unspecified (incl cysts and polyps)	10029104	Malignant transformation	10064912	15	24139	364	54312366	54336884	92.7191	55.3142	155.418	Y	6.47629	3.03821	4.51143	Y	strong signal(+++)
Surgical and medical procedures	10042613	Hospice care	10067973	15	24139	8316	54304414	54336884	4.05782	2.4448	6.73507	Y	2.01807	1.04386	2.48841	Y	weak signal(+)
Cardiac disorders	10007541	Tachycardia	10043071	15	24139	78520	54234210	54336884	0.429205	0.258698	0.712095	N	-1.2187	-1.88807	-0.444755	N	no signal(-)
Musculoskeletal and connective tissue disorders	10028395	Groin pain	10018735	15	24139	7933	54304797	54336884	4.25376	2.56279	7.06044	Y	2.08597	1.09701	2.54164	Y	weak signal(+)
Infections and infestations	10021881	Abscess	10000269	15	24139	14032	54298698	54336884	2.40459	1.44901	3.99035	Y	1.26437	0.421034	1.86503	Y	weak signal(+)
Metabolism and nutrition disorders	10027433	Vitamin D deficiency	10047626	15	24139	8549	54304181	54336884	3.94721	2.37818	6.5514	Y	1.97828	1.01245	2.45697	Y	weak signal(+)
Gastrointestinal disorders	10017947	Abdominal pain upper	10000087	15	24139	178643	54134087	54336884	0.188303	0.1135	0.312405	N	-2.4045	-3.05112	-1.60789	N	no signal(-)
Respiratory, thoracic and mediastinal disorders	10038738	Dyspnoea exertional	10013971	15	24139	32241	54280489	54336884	1.04618	0.630528	1.73584	N	0.0650647	-0.660951	0.782578	N	no signal(-)
Infections and infestations	10021881	Influenza	10022000	15	24139	92977	54219753	54336884	0.362371	0.218416	0.601206	N	-1.46247	-2.12557	-0.682276	N	no signal(-)
Nervous system disorders	10029205	Tremor	10044565	15	24139	149531	54163199	54336884	0.225084	0.13567	0.373429	N	-2.14789	-2.79801	-1.35476	N	no signal(-)
Nervous system disorders	10029205	Dysgeusia	10013911	15	24139	68999	54243731	54336884	0.488516	0.294444	0.810502	N	-1.03226	-1.70717	-0.263832	N	no signal(-)
Infections and infestations	10021881	Cystitis	10011781	15	24139	28994	54283736	54336884	1.16341	0.701173	1.93038	N	0.218132	-0.518398	0.925172	N	no signal(-)
Infections and infestations	10021881	Nasopharyngitis	10028810	15	24139	158411	54154319	54336884	0.212432	0.128044	0.352437	N	-2.23111	-2.88003	-1.43678	N	no signal(-)
Cardiac disorders	10007541	Myocardial infarction	10028596	15	24139	165337	54147393	54336884	0.203507	0.122664	0.33763	N	-2.29284	-2.94091	-1.49767	N	no signal(-)
Respiratory, thoracic and mediastinal disorders	10038738	Pneumothorax	10035759	15	24139	14767	54297963	54336884	2.28488	1.37689	3.79163	Y	1.19079	0.357415	1.80137	Y	weak signal(+)
Injury, poisoning and procedural complications	10022117	Wrong technique in product usage process	10076573	15	24139	211492	54101238	54336884	0.158959	0.0958133	0.263721	N	-2.648	-3.29183	-1.84861	N	no signal(-)
Injury, poisoning and procedural complications	10022117	Maternal exposure during pregnancy	10071408	15	24139	70798	54241932	54336884	0.476087	0.286953	0.78988	N	-1.06938	-1.74314	-0.299802	N	no signal(-)
General disorders and administration site conditions	10018065	Rebound effect	10038001	14	24140	7582	54305148	54336884	4.15382	2.45853	7.01813	Y	2.05178	1.03092	2.52286	Y	weak signal(+)
Respiratory, thoracic and mediastinal disorders	10038738	Pulmonary oedema	10037423	14	24140	40298	54272432	54336884	0.781064	0.46247	1.31914	N	-0.356113	-1.08038	0.410363	N	no signal(-)
Nervous system disorders	10029205	Polyneuropathy	10036105	14	24140	10138	54302592	54336884	3.10641	1.83882	5.24783	Y	1.63333	0.698155	2.18973	Y	weak signal(+)
Gastrointestinal disorders	10017947	Gastrointestinal disorder	10017944	14	24140	104479	54208251	54336884	0.300903	0.178176	0.508166	N	-1.73024	-2.40679	-0.916215	N	no signal(-)
Investigations	10022891	Blood pressure increased	10005750	14	24140	136204	54176526	54336884	0.230681	0.136596	0.389571	N	-2.11275	-2.78219	-1.29164	N	no signal(-)
Investigations	10022891	Blood albumin decreased	10005287	14	24140	7117	54305613	54336884	4.42526	2.6191	7.47697	Y	2.14292	1.10066	2.5927	Y	weak signal(+)
Eye disorders	10015919	Vision blurred	10047513	14	24140	119608	54193122	54336884	0.262769	0.155596	0.443763	N	-1.92531	-2.59801	-1.10745	N	no signal(-)
Infections and infestations	10021881	Pneumonia aspiration	10035669	14	24140	21707	54291023	54336884	1.4505	0.858781	2.44994	N	0.536006	-0.252241	1.23874	N	no signal(-)
Investigations	10022891	Gamma-glutamyltransferase increased	10017693	14	24140	20451	54292279	54336884	1.53962	0.911535	2.60049	N	0.621938	-0.174613	1.3164	N	no signal(-)
Renal and urinary disorders	10038359	Renal disorder	10038428	14	24140	41420	54271310	54336884	0.75989	0.449934	1.28337	N	-0.395719	-1.11792	0.372821	N	no signal(-)
Renal and urinary disorders	10038359	Hydronephrosis	10020524	14	24140	6595	54306135	54336884	4.77557	2.82631	8.06918	Y	2.25259	1.18319	2.67535	Y	weak signal(+)
Gastrointestinal disorders	10017947	Oral disorder	10067621	14	24140	6968	54305762	54336884	4.5199	2.67508	7.63696	Y	2.17338	1.12374	2.61581	Y	weak signal(+)
Surgical and medical procedures	10042613	Therapy interrupted	10066377	14	24140	47950	54264780	54336884	0.656327	0.388619	1.10845	N	-0.606855	-1.31888	0.17182	N	no signal(-)
Gastrointestinal disorders	10017947	Hypoaesthesia oral	10057371	14	24140	13434	54299296	54336884	2.34412	1.38771	3.95969	Y	1.2277	0.358294	1.8496	Y	weak signal(+)
Infections and infestations	10021881	Post procedural infection	10067268	13	24141	7366	54305364	54336884	3.97008	2.30379	6.84157	Y	1.98668	0.937396	2.48161	Y	weak signal(+)
Gastrointestinal disorders	10017947	Oral cavity fistula	10065720	13	24141	460	54312270	54336884	63.5811	36.6326	110.354	Y	5.9502	2.74882	4.31418	Y	medium signal(++)
Infections and infestations	10021881	Respiratory tract infection	10062352	13	24141	21852	54290878	54336884	1.3379	0.776613	2.30485	N	0.419558	-0.386547	1.1567	N	no signal(-)
General disorders and administration site conditions	10018065	Therapy non-responder	10051082	13	24141	47503	54265227	54336884	0.615161	0.357115	1.05967	N	-0.700232	-1.43163	0.111351	N	no signal(-)
Infections and infestations	10021881	Gingival abscess	10052359	13	24141	686	54312044	54336884	42.6344	24.6255	73.8133	Y	5.38675	2.63744	4.19554	Y	medium signal(++)
Vascular disorders	10047065	Haemorrhage	10055798	13	24141	90387	54222343	54336884	0.323043	0.18754	0.55645	N	-1.62814	-2.3282	-0.785326	N	no signal(-)
Metabolism and nutrition disorders	10027433	Diabetes mellitus	10012601	13	24141	69293	54243437	54336884	0.421547	0.244723	0.726134	N	-1.2448	-1.9555	-0.412592	N	no signal(-)
Skin and subcutaneous tissue disorders	10040785	Rash erythematous	10037855	13	24141	37704	54275026	54336884	0.775177	0.449999	1.33533	N	-0.367034	-1.11531	0.427728	N	no signal(-)
Investigations	10022891	C-reactive protein increased	10006825	13	24141	30780	54281950	54336884	0.949675	0.551285	1.63596	N	-0.0744211	-0.840881	0.702221	N	no signal(-)
Injury, poisoning and procedural complications	10022117	Jaw fracture	10023149	13	24141	1991	54310739	54336884	14.6893	8.51304	25.3467	Y	3.86723	2.11391	3.66204	Y	medium signal(++)
Hepatobiliary disorders	10019805	Hepatic steatosis	10019708	13	24141	16351	54296379	54336884	1.78819	1.03794	3.08076	Y	0.837656	-0.0130964	1.53032	N	no signal(-)
Infections and infestations	10021881	Herpes zoster	10019974	13	24141	51116	54261614	54336884	0.571642	0.331853	0.984697	N	-0.80596	-1.53273	0.0102325	N	no signal(-)
Renal and urinary disorders	10038359	Dysuria	10013990	13	24141	33100	54279630	54336884	0.883074	0.512627	1.52122	N	-0.179216	-0.938764	0.604315	N	no signal(-)
Musculoskeletal and connective tissue disorders	10028395	Arthropathy	10003285	13	24141	47781	54264949	54336884	0.611579	0.355035	1.0535	N	-0.708648	-1.43966	0.103314	N	no signal(-)
Infections and infestations	10021881	Diverticulitis	10013538	13	24141	23974	54288756	54336884	1.21943	0.707856	2.10073	N	0.285929	-0.508195	1.03501	N	no signal(-)
Respiratory, thoracic and mediastinal disorders	10038738	Epistaxis	10015090	13	24141	66614	54246116	54336884	0.438522	0.254577	0.755376	N	-1.18793	-1.90045	-0.357539	N	no signal(-)
Musculoskeletal and connective tissue disorders	10028395	Exostosis of jaw	10015690	13	24141	679	54312051	54336884	43.0739	24.8781	74.5782	Y	5.40127	2.64079	4.19904	Y	medium signal(++)
Injury, poisoning and procedural complications	10022117	Injury	10022116	13	24141	64952	54247778	54336884	0.449757	0.261099	0.774729	N	-1.15148	-1.86522	-0.322298	N	no signal(-)
Immune system disorders	10021428	Hypersensitivity	10020751	12	24142	162120	54150610	54336884	0.166025	0.0942713	0.292395	N	-2.58639	-3.29137	-1.69035	N	no signal(-)
Musculoskeletal and connective tissue disorders	10028395	Rhabdomyolysis	10039020	12	24142	36625	54276105	54336884	0.736612	0.418227	1.29738	N	-0.440597	-1.21181	0.389435	N	no signal(-)
Skin and subcutaneous tissue disorders	10040785	Eczema	10014184	12	24142	32504	54280226	54336884	0.830066	0.471282	1.46199	N	-0.268446	-1.05021	0.551062	N	no signal(-)
Gastrointestinal disorders	10017947	Dyspepsia	10013946	12	24142	84983	54227747	54336884	0.317174	0.180092	0.5586	N	-1.65467	-2.3775	-0.77642	N	no signal(-)
Hepatobiliary disorders	10019805	Hepatic failure	10019663	12	24142	27054	54285676	54336884	0.997383	0.566267	1.75672	N	-0.00377758	-0.804262	0.797079	N	no signal(-)
Musculoskeletal and connective tissue disorders	10028395	Osteoporosis	10031282	12	24142	36417	54276313	54336884	0.740823	0.420618	1.30479	N	-0.432383	-1.20407	0.397173	N	no signal(-)
General disorders and administration site conditions	10018065	Oedema	10030095	12	24142	47573	54265157	54336884	0.566981	0.321922	0.998587	N	-0.817803	-1.56964	0.0315352	N	no signal(-)
Nervous system disorders	10029205	Cerebral infarction	10008118	12	24142	22079	54290651	54336884	1.22223	0.693906	2.15282	N	0.289245	-0.536011	1.06542	N	no signal(-)
Eye disorders	10015919	Diplopia	10013036	12	24142	22800	54289930	54336884	1.18357	0.671957	2.0847	N	0.242911	-0.578115	1.0233	N	no signal(-)
Gastrointestinal disorders	10017947	Gingival disorder	10018280	12	24142	3532	54309198	54336884	7.64294	4.33568	13.473	Y	2.92925	1.53342	3.13731	Y	medium signal(++)
Eye disorders	10015919	Visual impairment	10047571	12	24142	111154	54201576	54336884	0.242379	0.137624	0.426869	N	-2.04194	-2.75596	-1.15491	N	no signal(-)
Gastrointestinal disorders	10017947	Gingival swelling	10018291	12	24142	3984	54308746	54336884	6.77577	3.84417	11.943	Y	2.75608	1.42522	3.02878	Y	weak signal(+)
General disorders and administration site conditions	10018065	Chest discomfort	10008469	12	24142	88481	54224249	54336884	0.304615	0.172961	0.536481	N	-1.71286	-2.43421	-0.833136	N	no signal(-)
Metabolism and nutrition disorders	10027433	Hypoalbuminaemia	10020942	12	24142	6577	54306153	54336884	4.10421	2.32926	7.23169	Y	2.03457	0.924817	2.52735	Y	weak signal(+)
Blood and lymphatic system disorders	10005329	Disseminated intravascular coagulation	10013442	12	24142	12857	54299873	54336884	2.09926	1.1917	3.69801	Y	1.0688	0.150828	1.75259	Y	weak signal(+)
Social circumstances	10041244	Bedridden	10048948	12	24142	11711	54301019	54336884	2.30474	1.30831	4.06008	Y	1.20336	0.264506	1.86635	Y	weak signal(+)
Musculoskeletal and connective tissue disorders	10028395	Musculoskeletal disorder	10048592	12	24142	17292	54295438	54336884	1.56072	0.886043	2.74915	N	0.641599	-0.220158	1.3814	N	no signal(-)
Congenital, familial and genetic disorders	10010331	Gene mutation	10064571	12	24142	1694	54311036	54336884	15.9361	9.03083	28.1214	Y	3.98401	2.0823	3.68934	Y	medium signal(++)
Neoplasms benign, malignant and unspecified (incl cysts and polyps)	10029104	Hormone-refractory prostate cancer	10062904	12	24142	935	54311795	54336884	28.8729	16.3355	51.0327	Y	4.8332	2.38716	3.99905	Y	medium signal(++)
Gastrointestinal disorders	10017947	Paraesthesia oral	10057372	12	24142	12555	54300175	54336884	2.14977	1.22036	3.78701	Y	1.10306	0.179927	1.78171	Y	weak signal(+)
Surgical and medical procedures	10042613	Dental operation	10061812	12	24142	2009	54310721	54336884	13.4374	7.61719	23.7046	Y	3.73956	1.97226	3.57835	Y	medium signal(++)
Injury, poisoning and procedural complications	10022117	Toxicity to various agents	10070863	12	24142	160513	54152217	54336884	0.167693	0.0952179	0.295331	N	-2.57202	-3.2772	-1.67618	N	no signal(-)
Nervous system disorders	10029205	Cognitive disorder	10057668	12	24142	40653	54272077	54336884	0.663578	0.376764	1.16873	N	-0.591083	-1.35398	0.247229	N	no signal(-)
Product issues	10077536	Device failure	10056871	12	24142	13478	54299252	54336884	2.00252	1.13679	3.52754	Y	1.00081	0.0927759	1.6945	Y	weak signal(+)
Nervous system disorders	10029205	Balance disorder	10049848	12	24142	77734	54234996	54336884	0.346798	0.196912	0.610776	N	-1.52606	-2.25236	-0.65127	N	no signal(-)
Cardiac disorders	10007541	Cardiac disorder	10061024	12	24142	85014	54227716	54336884	0.317058	0.180026	0.558396	N	-1.6552	-2.37801	-0.776932	N	no signal(-)
Injury, poisoning and procedural complications	10022117	Wrong product administered	10081579	12	24142	14191	54298539	54336884	1.90188	1.07967	3.35022	Y	0.926508	0.0288821	1.63057	Y	weak signal(+)
General disorders and administration site conditions	10018065	Multiple organ dysfunction syndrome	10077361	11	24143	39586	54273144	54336884	0.624662	0.345859	1.12821	N	-0.678218	-1.46577	0.200776	N	no signal(-)
General disorders and administration site conditions	10018065	Drug intolerance	10061822	11	24143	79962	54232768	54336884	0.309015	0.171101	0.558094	N	-1.69234	-2.44012	-0.773697	N	no signal(-)
General disorders and administration site conditions	10018065	Inflammation	10061218	11	24143	43216	54269514	54336884	0.572154	0.316789	1.03337	N	-0.804759	-1.58577	0.0807538	N	no signal(-)
Injury, poisoning and procedural complications	10022117	Contusion	10050584	11	24143	84303	54228427	54336884	0.293079	0.162278	0.529313	N	-1.7686	-2.51434	-0.847925	N	no signal(-)
Surgical and medical procedures	10042613	Palliative care	10059513	11	24143	1223	54311507	54336884	20.2333	11.1739	36.6377	Y	4.32576	2.11643	3.7908	Y	medium signal(++)
Injury, poisoning and procedural complications	10022117	Lumbar vertebral fracture	10049947	11	24143	3934	54308796	54336884	6.28981	3.47992	11.3686	Y	2.64908	1.28894	2.95776	Y	weak signal(+)
Neoplasms benign, malignant and unspecified (incl cysts and polyps)	10029104	Metastases to meninges	10051696	11	24143	1841	54310889	54336884	13.4411	7.42949	24.317	Y	3.74002	1.88223	3.55391	Y	medium signal(++)
Metabolism and nutrition disorders	10027433	Malnutrition	10061273	11	24143	9551	54303179	54336884	2.59047	1.4339	4.67989	Y	1.37179	0.35866	2.026	Y	weak signal(+)
Vascular disorders	10047065	Lymphoedema	10025282	11	24143	5902	54306828	54336884	4.19234	2.3201	7.5754	Y	2.06521	0.891392	2.55937	Y	weak signal(+)
Psychiatric disorders	10037175	Eating disorder	10014062	11	24143	19234	54293496	54336884	1.28611	0.712027	2.32307	N	0.36269	-0.504797	1.16202	N	no signal(-)
Investigations	10022891	Blood glucose increased	10005557	11	24143	172137	54140593	54336884	0.143301	0.0793473	0.258803	N	-2.7984	-3.52485	-1.8585	N	no signal(-)
Infections and infestations	10021881	Upper respiratory tract infection	10046306	11	24143	40214	54272516	54336884	0.614899	0.340454	1.11058	N	-0.700919	-1.48726	0.179284	N	no signal(-)
Investigations	10022891	Blood magnesium decreased	10005654	11	24143	7562	54305168	54336884	3.27194	1.81096	5.91157	Y	1.70824	0.624528	2.29214	Y	weak signal(+)
Gastrointestinal disorders	10017947	Oral discomfort	10030973	11	24143	12491	54300239	54336884	1.98064	1.09644	3.57791	Y	0.985014	0.0381377	1.70523	Y	weak signal(+)
Gastrointestinal disorders	10017947	Gastrointestinal haemorrhage	10017955	11	24143	77924	54234806	54336884	0.317109	0.175582	0.572712	N	-1.6551	-2.40391	-0.737486	N	no signal(-)
Gastrointestinal disorders	10017947	Abdominal distension	10000060	11	24143	90145	54222585	54336884	0.274056	0.151745	0.494955	N	-1.86525	-2.60855	-0.942148	N	no signal(-)
Musculoskeletal and connective tissue disorders	10028395	Joint stiffness	10023230	11	24143	23024	54289706	54336884	1.07433	0.594794	1.94048	N	0.103346	-0.73903	0.927698	N	no signal(-)
General disorders and administration site conditions	10018065	Gait inability	10017581	10	24144	50956	54261774	54336884	0.441052	0.237262	0.81988	N	-1.17987	-1.97503	-0.234491	N	no signal(-)
Injury, poisoning and procedural complications	10022117	Overdose	10033295	10	24144	203847	54108883	54336884	0.10994	0.0591445	0.20436	N	-3.17982	-3.92841	-2.18801	N	no signal(-)
Investigations	10022891	Liver function test abnormal	10024690	10	24144	27192	54285538	54336884	0.826863	0.444785	1.53715	N	-0.274043	-1.12163	0.619075	N	no signal(-)
Skin and subcutaneous tissue disorders	10040785	Dry skin	10013786	10	24144	110581	54202149	54336884	0.203014	0.109215	0.377375	N	-2.29749	-3.05933	-1.31889	N	no signal(-)
Injury, poisoning and procedural complications	10022117	Traumatic fracture	10049514	10	24144	649	54312081	54336884	34.6611	18.5585	64.7355	Y	5.09325	2.21087	3.96566	Y	medium signal(++)
Musculoskeletal and connective tissue disorders	10028395	Joint swelling	10023232	10	24144	102195	54210535	54336884	0.219707	0.118195	0.408406	N	-2.18372	-2.94793	-1.20748	N	no signal(-)
Injury, poisoning and procedural complications	10022117	Tibia fracture	10043827	10	24144	4190	54308540	54336884	5.3684	2.88596	9.9862	Y	2.42121	1.06832	2.81094	Y	weak signal(+)
Infections and infestations	10021881	Subcutaneous abscess	10042343	10	24144	4320	54308410	54336884	5.20684	2.79917	9.68545	Y	2.37723	1.03956	2.78212	Y	weak signal(+)
Reproductive system and breast disorders	10038604	Pelvic pain	10034263	10	24144	15881	54296849	54336884	1.41608	0.761673	2.63273	N	0.50146	-0.422657	1.3183	N	no signal(-)
Psychiatric disorders	10037175	Restlessness	10038743	10	24144	32973	54279757	54336884	0.681821	0.366771	1.26749	N	-0.552053	-1.38016	0.360486	N	no signal(-)
Skin and subcutaneous tissue disorders	10040785	Dermatitis	10012431	10	24144	16991	54295739	54336884	1.32354	0.711908	2.46066	N	0.40405	-0.508315	1.2326	N	no signal(-)
Neoplasms benign, malignant and unspecified (incl cysts and polyps)	10029104	Bone cancer	10005949	10	24144	4313	54308417	54336884	5.21529	2.80371	9.70118	Y	2.37956	1.0411	2.78366	Y	weak signal(+)
Skin and subcutaneous tissue disorders	10040785	Palmar-plantar erythrodysaesthesia syndrome	10033553	10	24144	20776	54291954	54336884	1.08234	0.582191	2.01216	N	0.114058	-0.767214	0.973597	N	no signal(-)
Nervous system disorders	10029205	Memory impairment	10027175	10	24144	122950	54189780	54336884	0.182549	0.0982052	0.339332	N	-2.45045	-3.20938	-1.46896	N	no signal(-)
Vascular disorders	10047065	Thrombosis	10043607	10	24144	72305	54240425	54336884	0.310703	0.167145	0.577562	N	-1.68463	-2.46164	-0.721153	N	no signal(-)
Musculoskeletal and connective tissue disorders	10028395	Osteolysis	10031248	10	24144	1819	54310911	54336884	12.3665	6.64159	23.026	Y	3.62054	1.72786	3.47343	Y	medium signal(++)
General disorders and administration site conditions	10018065	Injection site reaction	10022095	10	24144	59797	54252933	54336884	0.375781	0.202152	0.69854	N	-1.41064	-2.19675	-0.456237	N	no signal(-)
Skin and subcutaneous tissue disorders	10040785	Drug eruption	10013687	10	24144	14919	54297811	54336884	1.50742	0.810791	2.80258	N	0.591552	-0.344071	1.39692	N	no signal(-)
Skin and subcutaneous tissue disorders	10040785	Blister	10005191	10	24144	47702	54265028	54336884	0.471166	0.253461	0.875864	N	-1.08468	-1.88401	-0.143456	N	no signal(-)
Gastrointestinal disorders	10017947	Ileus	10021328	10	24144	10529	54302201	54336884	2.1361	1.14884	3.97176	Y	1.09393	0.0815233	1.82278	Y	weak signal(+)
Investigations	10022891	Blood parathyroid hormone decreased	10005702	10	24144	1265	54311465	54336884	17.7825	9.54324	33.1351	Y	4.1411	1.93729	3.68513	Y	medium signal(++)
Nervous system disorders	10029205	Altered state of consciousness	10001854	10	24144	18338	54294392	54336884	1.22629	0.659608	2.27982	N	0.294047	-0.605863	1.13501	N	no signal(-)
Infections and infestations	10021881	Neutropenic sepsis	10049151	10	24144	6492	54306238	54336884	3.46467	1.86303	6.44323	Y	1.79071	0.628434	2.37026	Y	weak signal(+)
Infections and infestations	10021881	Dental fistula	10065268	10	24144	391	54312339	54336884	57.5324	30.7085	107.787	Y	5.80992	2.34023	4.10422	Y	medium signal(++)
Musculoskeletal and connective tissue disorders	10028395	Jaw fistula	10079106	10	24144	106	54312624	54336884	212.22	110.954	405.909	Y	7.5994	2.47614	4.29643	Y	medium signal(++)
Injury, poisoning and procedural complications	10022117	Intentional product misuse	10074903	9	24145	99329	54213401	54336884	0.203444	0.105838	0.391067	N	-2.29468	-3.08773	-1.26238	N	no signal(-)
Injury, poisoning and procedural complications	10022117	Product storage error	10079843	9	24145	82354	54230376	54336884	0.245456	0.127693	0.471825	N	-2.02433	-2.82396	-0.998593	N	no signal(-)
Injury, poisoning and procedural complications	10022117	Thoracic vertebral fracture	10049948	9	24145	2522	54310208	54336884	8.02697	4.17113	15.4472	Y	2.99989	1.31964	3.1485	Y	weak signal(+)
Neoplasms benign, malignant and unspecified (incl cysts and polyps)	10029104	Non-small cell lung cancer	10061873	9	24145	4004	54308726	54336884	5.05581	2.62833	9.72527	Y	2.33491	0.930802	2.75833	Y	weak signal(+)
Neoplasms benign, malignant and unspecified (incl cysts and polyps)	10029104	Lung cancer metastatic	10050017	9	24145	2661	54310069	54336884	7.60765	3.95348	14.6394	Y	2.92275	1.2784	3.10707	Y	weak signal(+)
Musculoskeletal and connective tissue disorders	10028395	Musculoskeletal chest pain	10050819	9	24145	14082	54298648	54336884	1.43728	0.747579	2.76327	N	0.522893	-0.451884	1.37402	N	no signal(-)
Investigations	10022891	Hepatic enzyme increased	10060795	9	24145	56664	54256066	54336884	0.356908	0.18567	0.686074	N	-1.48499	-2.30194	-0.476524	N	no signal(-)
Injury, poisoning and procedural complications	10022117	Post procedural complication	10058046	9	24145	17444	54295286	54336884	1.1602	0.603485	2.23047	N	0.214192	-0.721733	1.10405	N	no signal(-)
Metabolism and nutrition disorders	10027433	Feeding disorder	10061148	9	24145	15741	54296989	54336884	1.28576	0.668784	2.47191	N	0.362315	-0.591346	1.23449	N	no signal(-)
Investigations	10022891	Ejection fraction decreased	10050528	9	24145	13855	54298875	54336884	1.46083	0.759828	2.80856	N	0.546323	-0.431708	1.39421	N	no signal(-)
Infections and infestations	10021881	Abscess oral	10000311	9	24145	1227	54311503	54336884	16.4992	8.56312	31.7902	Y	4.03392	1.77345	3.60606	Y	medium signal(++)
Infections and infestations	10021881	Bronchitis	10006451	9	24145	67690	54245040	54336884	0.298711	0.155396	0.574198	N	-1.74147	-2.5494	-0.724007	N	no signal(-)
Cardiac disorders	10007541	Pericardial effusion	10034474	9	24145	19973	54292757	54336884	1.01324	0.527058	1.94791	N	0.0189656	-0.895918	0.929797	N	no signal(-)
Ear and labyrinth disorders	10013993	Hypoacusis	10048865	9	24145	43135	54269595	54336884	0.468967	0.243961	0.901496	N	-1.09149	-1.92564	-0.100173	N	no signal(-)
Surgical and medical procedures	10042613	Hip arthroplasty	10020096	9	24145	12321	54300409	54336884	1.64275	0.854431	3.15841	N	0.715494	-0.28743	1.53857	N	no signal(-)
Metabolism and nutrition disorders	10027433	Hyperglycaemia	10020635	9	24145	32434	54280296	54336884	0.623817	0.324508	1.19919	N	-0.680241	-1.53783	0.287714	N	no signal(-)
General disorders and administration site conditions	10018065	Mass	10026865	9	24145	12575	54300155	54336884	1.60956	0.837172	3.09458	N	0.686076	-0.312339	1.51364	N	no signal(-)
Nervous system disorders	10029205	Epilepsy	10015037	9	24145	26049	54286681	54336884	0.776815	0.404089	1.49334	N	-0.36406	-1.24443	0.581178	N	no signal(-)
General disorders and administration site conditions	10018065	Granuloma	10018691	9	24145	3033	54309697	54336884	6.67452	3.46903	12.842	Y	2.73457	1.17346	3.00171	Y	weak signal(+)
General disorders and administration site conditions	10018065	Drug interaction	10013710	9	24145	140868	54171862	54336884	0.143343	0.074572	0.275536	N	-2.7987	-3.58228	-1.75696	N	no signal(-)
Nervous system disorders	10029205	Neuralgia	10029223	9	24145	21202	54291528	54336884	0.954488	0.496499	1.83494	N	-0.067146	-0.97353	0.852158	N	no signal(-)
Investigations	10022891	Blood lactate dehydrogenase increased	10005630	9	24145	14898	54297832	54336884	1.35853	0.70663	2.61185	N	0.441677	-0.522165	1.3037	N	no signal(-)
Psychiatric disorders	10037175	Sleep disorder	10040984	9	24145	59499	54253231	54336884	0.339884	0.176814	0.653348	N	-1.55542	-2.36973	-0.544322	N	no signal(-)
Infections and infestations	10021881	Localised infection	10024774	9	24145	21464	54291266	54336884	0.942833	0.490437	1.81253	N	-0.0848571	-0.989549	0.836134	N	no signal(-)
Neoplasms benign, malignant and unspecified (incl cysts and polyps)	10029104	Neoplasm	10028980	9	24145	10021	54302709	54336884	2.01988	1.05053	3.88369	Y	1.01335	-0.0398439	1.78632	N	no signal(-)
Respiratory, thoracic and mediastinal disorders	10038738	Dysphonia	10013952	9	24145	51736	54260994	54336884	0.39094	0.203373	0.751496	N	-1.35375	-2.17595	-0.350512	N	no signal(-)
Injury, poisoning and procedural complications	10022117	Compression fracture	10010214	9	24145	3861	54308869	54336884	5.24308	2.72561	10.0858	Y	2.38726	0.96408	2.79169	Y	weak signal(+)
Gastrointestinal disorders	10017947	Gingival recession	10018290	9	24145	1684	54311046	54336884	12.0216	6.24327	23.1478	Y	3.58001	1.59674	3.42738	Y	medium signal(++)
Ear and labyrinth disorders	10013993	Ear pain	10014020	9	24145	17051	54295679	54336884	1.18695	0.617396	2.2819	N	0.247049	-0.692672	1.13312	N	no signal(-)
Psychiatric disorders	10037175	Depressed mood	10012374	9	24145	45650	54267080	54336884	0.443109	0.230511	0.851787	N	-1.17323	-2.00343	-0.177973	N	no signal(-)
Investigations	10022891	Blood potassium decreased	10005724	9	24145	26975	54285755	54336884	0.750136	0.390212	1.44205	N	-0.414438	-1.29086	0.534736	N	no signal(-)
Infections and infestations	10021881	Oral infection	10048685	9	24145	3487	54309243	54336884	5.80547	3.01772	11.1685	Y	2.53389	1.05492	2.88278	Y	weak signal(+)
Hepatobiliary disorders	10019805	Hepatotoxicity	10019851	8	24146	18987	54293743	54336884	0.947411	0.473668	1.89497	N	-0.0778781	-1.03175	0.892652	N	no signal(-)
Infections and infestations	10021881	Postoperative wound infection	10036410	8	24146	6774	54305956	54336884	2.65612	1.3276	5.31405	Y	1.40796	0.201795	2.12702	Y	weak signal(+)
Metabolism and nutrition disorders	10027433	Cachexia	10006895	8	24146	4656	54308074	54336884	3.86453	1.93124	7.73313	Y	1.9481	0.587006	2.51281	Y	weak signal(+)
Gastrointestinal disorders	10017947	Gastric ulcer	10017822	8	24146	17195	54295535	54336884	1.04618	0.523041	2.09256	N	0.0650814	-0.904651	1.0198	N	no signal(-)
Renal and urinary disorders	10038359	Urinary incontinence	10046543	8	24146	26584	54286146	54336884	0.676571	0.338273	1.35319	N	-0.563251	-1.47273	0.451549	N	no signal(-)
Musculoskeletal and connective tissue disorders	10028395	Mastication disorder	10026882	8	24146	2684	54310046	54336884	6.70413	3.34884	13.4212	Y	2.74099	1.07071	2.99787	Y	weak signal(+)
Investigations	10022891	Blood bilirubin increased	10005364	8	24146	24573	54288157	54336884	0.731967	0.365967	1.464	N	-0.449802	-1.36847	0.55583	N	no signal(-)
Investigations	10022891	International normalised ratio increased	10022595	8	24146	27564	54285166	54336884	0.652505	0.326242	1.30505	N	-0.615462	-1.52093	0.403338	N	no signal(-)
Infections and infestations	10021881	Lower respiratory tract infection	10024968	8	24146	36415	54276315	54336884	0.493827	0.246911	0.987662	N	-1.01711	-1.89583	0.0283557	N	no signal(-)
Respiratory, thoracic and mediastinal disorders	10038738	Lung disorder	10025082	8	24146	42165	54270565	54336884	0.426439	0.21322	0.852877	N	-1.22858	-2.09579	-0.171638	N	no signal(-)
Psychiatric disorders	10037175	Mental status changes	10048294	8	24146	24916	54287814	54336884	0.721886	0.360927	1.44384	N	-0.469794	-1.3868	0.537502	N	no signal(-)
General disorders and administration site conditions	10018065	Feeling cold	10016326	8	24146	24937	54287793	54336884	0.721278	0.360623	1.44262	N	-0.471009	-1.38791	0.536388	N	no signal(-)
Investigations	10022891	Red blood cell count decreased	10038153	8	24146	25601	54287129	54336884	0.702562	0.351267	1.40518	N	-0.508909	-1.42271	0.501582	N	no signal(-)
Gastrointestinal disorders	10017947	Rectal haemorrhage	10038063	8	24146	38649	54274081	54336884	0.465264	0.232631	0.930531	N	-1.10299	-1.97685	-0.0526711	N	no signal(-)
Injury, poisoning and procedural complications	10022117	Medication error	10027091	8	24146	48723	54264007	54336884	0.368997	0.1845	0.737986	N	-1.4371	-2.29443	-0.370303	N	no signal(-)
Gastrointestinal disorders	10017947	Haematochezia	10018836	8	24146	47497	54265233	54336884	0.37853	0.189267	0.757053	N	-1.40034	-2.25932	-0.335183	N	no signal(-)
Musculoskeletal and connective tissue disorders	10028395	Exostosis	10015688	8	24146	7844	54304886	54336884	2.29375	1.14655	4.58881	Y	1.19661	0.0403669	1.96542	Y	weak signal(+)
Skin and subcutaneous tissue disorders	10040785	Skin discolouration	10040829	8	24146	40882	54271848	54336884	0.439832	0.219916	0.879665	N	-1.18401	-2.05352	-0.129355	N	no signal(-)
Ear and labyrinth disorders	10013993	Tinnitus	10043882	8	24146	40764	54271966	54336884	0.441107	0.220553	0.882213	N	-1.17984	-2.04957	-0.125403	N	no signal(-)
Musculoskeletal and connective tissue disorders	10028395	Trismus	10044684	8	24146	4567	54308163	54336884	3.93984	1.96886	7.88393	Y	1.9759	0.605678	2.53152	Y	weak signal(+)
Metabolism and nutrition disorders	10027433	Metabolic acidosis	10027417	8	24146	27340	54285390	54336884	0.657854	0.328916	1.31575	N	-0.603694	-1.51005	0.414216	N	no signal(-)
Nervous system disorders	10029205	Paralysis	10033799	8	24146	13153	54299577	54336884	1.36778	0.683792	2.73595	N	0.451473	-0.568705	1.3559	N	no signal(-)
Gastrointestinal disorders	10017947	Intestinal obstruction	10022687	8	24146	31613	54281117	54336884	0.568889	0.284439	1.1378	N	-0.813141	-1.70458	0.219647	N	no signal(-)
Cardiac disorders	10007541	Angina pectoris	10002383	8	24146	26513	54286217	54336884	0.678384	0.339179	1.35682	N	-0.559394	-1.46917	0.455105	N	no signal(-)
Renal and urinary disorders	10038359	Pollakiuria	10036018	8	24146	36783	54275947	54336884	0.488883	0.24444	0.977774	N	-1.03161	-1.9095	0.0146914	N	no signal(-)
Skin and subcutaneous tissue disorders	10040785	Rash macular	10037867	8	24146	29867	54282863	54336884	0.602166	0.301075	1.20436	N	-0.731197	-1.62823	0.296008	N	no signal(-)
Gastrointestinal disorders	10017947	Dry mouth	10013781	8	24146	70483	54242247	54336884	0.254975	0.127491	0.509936	N	-1.9697	-2.80721	-0.883135	N	no signal(-)
Endocrine disorders	10014698	Hyperparathyroidism	10020705	8	24146	1866	54310864	54336884	9.64317	4.81476	19.3137	Y	3.26355	1.33103	3.25959	Y	weak signal(+)
Neoplasms benign, malignant and unspecified (incl cysts and polyps)	10029104	Sarcoma	10039491	8	24146	1021	54311709	54336884	17.6243	8.78892	35.3419	Y	4.12843	1.65989	3.59222	Y	medium signal(++)
Cardiac disorders	10007541	Cardiac arrest	10007515	8	24146	74762	54237968	54336884	0.240363	0.120185	0.480711	N	-2.05472	-2.88967	-0.965602	N	no signal(-)
Surgical and medical procedures	10042613	Knee arthroplasty	10023469	8	24146	16788	54295942	54336884	1.07155	0.535724	2.14331	N	0.0996239	-0.874153	1.05031	N	no signal(-)
Endocrine disorders	10014698	Hypercalcaemia of malignancy	10020584	8	24146	213	54312517	54336884	84.4822	41.7029	171.145	Y	6.34755	2.05287	4.01542	Y	medium signal(++)
Investigations	10022891	Transaminases increased	10054889	8	24146	19726	54293004	54336884	0.911905	0.455919	1.82394	N	-0.132942	-1.08108	0.843315	N	no signal(-)
Surgical and medical procedures	10042613	Dental implantation	10064143	8	24146	1407	54311323	54336884	12.7891	6.38243	25.6269	Y	3.66887	1.50049	3.43055	Y	medium signal(++)
Infections and infestations	10021881	Device related infection	10064687	8	24146	15054	54297676	54336884	1.19502	0.597439	2.39031	N	0.256828	-0.736471	1.18806	N	no signal(-)
Injury, poisoning and procedural complications	10022117	Lower limb fracture	10061599	8	24146	15921	54296809	54336884	1.12992	0.564901	2.26009	N	0.176086	-0.806953	1.11754	N	no signal(-)
Injury, poisoning and procedural complications	10022117	Upper limb fracture	10061394	8	24146	18165	54294565	54336884	0.990298	0.495107	1.98076	N	-0.014055	-0.974837	0.94959	N	no signal(-)
Musculoskeletal and connective tissue disorders	10028395	Intervertebral disc protrusion	10050296	8	24146	20054	54292676	54336884	0.896985	0.448461	1.7941	N	-0.156724	-1.10244	0.821946	N	no signal(-)
Gastrointestinal disorders	10017947	Mouth swelling	10075203	8	24146	4972	54307758	54336884	3.61889	1.80856	7.24133	Y	1.85352	0.522594	2.44828	Y	weak signal(+)
Musculoskeletal and connective tissue disorders	10028395	Bone sequestrum	10081150	8	24146	1079	54311651	54336884	16.6769	8.31768	33.4372	Y	4.04932	1.63482	3.56671	Y	medium signal(++)
Musculoskeletal and connective tissue disorders	10028395	Osteonecrosis of external auditory canal	10076896	8	24146	133	54312597	54336884	135.299	66.2789	276.192	Y	6.9959	2.08963	4.0736	Y	medium signal(++)
Gastrointestinal disorders	10017947	Hyperaesthesia teeth	10082426	8	24146	2637	54310093	54336884	6.82363	3.40846	13.6607	Y	2.7664	1.08447	3.01169	Y	weak signal(+)
Nervous system disorders	10029205	Taste disorder	10082490	7	24147	15052	54297678	54336884	1.04574	0.498391	2.19418	N	0.0644706	-0.964462	1.0767	N	no signal(-)
Injury, poisoning and procedural complications	10022117	Procedural haemorrhage	10071229	7	24147	3632	54309098	54336884	4.33473	2.06479	9.10014	Y	2.11348	0.590034	2.63289	Y	weak signal(+)
Injury, poisoning and procedural complications	10022117	Dental restoration failure	10078978	7	24147	569	54312161	54336884	27.6707	13.1302	58.3135	Y	4.77288	1.64323	3.69794	Y	medium signal(++)
Musculoskeletal and connective tissue disorders	10028395	Bone loss	10065687	7	24147	14004	54298726	54336884	1.12402	0.535692	2.35846	N	0.168537	-0.874378	1.16682	N	no signal(-)
Musculoskeletal and connective tissue disorders	10028395	Spinal disorder	10061368	7	24147	8528	54304202	54336884	1.84595	0.879655	3.87373	N	0.883633	-0.282198	1.75937	N	no signal(-)
General disorders and administration site conditions	10018065	Adverse reaction	10067484	7	24147	11655	54301075	54336884	1.35061	0.643662	2.83403	N	0.433281	-0.649359	1.39196	N	no signal(-)
Injury, poisoning and procedural complications	10022117	Underdose	10057362	7	24147	63727	54249003	54336884	0.246776	0.117628	0.517723	N	-2.01697	-2.89482	-0.854073	N	no signal(-)
Respiratory, thoracic and mediastinal disorders	10038738	Pulmonary mass	10056342	7	24147	12786	54299944	54336884	1.23112	0.586726	2.58324	N	0.299742	-0.762086	1.27917	N	no signal(-)
Infections and infestations	10021881	Abscess neck	10053576	7	24147	608	54312122	54336884	25.8957	12.2915	54.5571	Y	4.67837	1.62391	3.67773	Y	medium signal(++)
Blood and lymphatic system disorders	10005329	Bone marrow failure	10065553	7	24147	19165	54293565	54336884	0.821248	0.391417	1.7231	N	-0.283904	-1.27197	0.769075	N	no signal(-)
Musculoskeletal and connective tissue disorders	10028395	Limb discomfort	10061224	7	24147	27505	54285225	54336884	0.572143	0.272701	1.20039	N	-0.804964	-1.74627	0.294642	N	no signal(-)
General disorders and administration site conditions	10018065	Treatment failure	10066901	7	24147	67435	54245295	54336884	0.233191	0.111152	0.489221	N	-2.09855	-2.97369	-0.932953	N	no signal(-)
Musculoskeletal and connective tissue disorders	10028395	Musculoskeletal discomfort	10053156	7	24147	15210	54297520	54336884	1.03487	0.493214	2.17138	N	0.0494126	-0.977568	1.06358	N	no signal(-)
Respiratory, thoracic and mediastinal disorders	10038738	Oropharyngeal pain	10068319	7	24147	81527	54231203	54336884	0.192834	0.0919163	0.404551	N	-2.37231	-3.23936	-1.19864	N	no signal(-)
Social circumstances	10041244	Walking aid user	10050778	7	24147	5590	54307140	54336884	2.81631	1.34184	5.91096	Y	1.49237	0.176339	2.21841	Y	weak signal(+)
General disorders and administration site conditions	10018065	Injection site swelling	10053425	7	24147	64198	54248532	54336884	0.244963	0.116764	0.51392	N	-2.02759	-2.90508	-0.864335	N	no signal(-)
Nervous system disorders	10029205	Hypersomnia	10020765	7	24147	25304	54287426	54336884	0.621935	0.296431	1.30487	N	-0.684668	-1.63544	0.405496	N	no signal(-)
Investigations	10022891	Haemoglobin abnormal	10018879	7	24147	5439	54307291	54336884	2.8945	1.37908	6.07516	Y	1.53183	0.204349	2.24646	Y	weak signal(+)
Gastrointestinal disorders	10017947	Flatulence	10016766	7	24147	49368	54263362	54336884	0.318637	0.151879	0.668491	N	-1.64868	-2.54079	-0.500011	N	no signal(-)
Cardiac disorders	10007541	Acute myocardial infarction	10000891	7	24147	27412	54285318	54336884	0.574085	0.273627	1.20446	N	-0.800079	-1.74176	0.299158	N	no signal(-)
General disorders and administration site conditions	10018065	Necrosis	10028851	7	24147	5043	54307687	54336884	3.12182	1.48733	6.5525	Y	1.64074	0.280497	2.32273	Y	weak signal(+)
Vascular disorders	10047065	Flushing	10016825	7	24147	93227	54219503	54336884	0.168597	0.0803637	0.353702	N	-2.56576	-3.42794	-1.38723	N	no signal(-)
Infections and infestations	10021881	Purulent discharge	10037569	7	24147	3880	54308850	54336884	4.05764	1.93289	8.51805	Y	2.01837	0.5306	2.57331	Y	weak signal(+)
Respiratory, thoracic and mediastinal disorders	10038738	Malignant pleural effusion	10026673	7	24147	1515	54311215	54336884	10.3923	4.9453	21.8389	Y	3.37106	1.2311	3.27707	Y	weak signal(+)
Psychiatric disorders	10037175	Delirium	10012218	7	24147	29784	54282946	54336884	0.528342	0.251826	1.10848	N	-0.91978	-1.85271	0.188185	N	no signal(-)
Neoplasms benign, malignant and unspecified (incl cysts and polyps)	10029104	Lung adenocarcinoma	10025031	7	24147	2890	54309840	54336884	5.44773	2.59448	11.4388	Y	2.44246	0.784021	2.82745	Y	weak signal(+)
Cardiac disorders	10007541	Supraventricular tachycardia	10042604	7	24147	8641	54304089	54336884	1.82181	0.868154	3.82305	N	0.864658	-0.297229	1.74433	N	no signal(-)
General disorders and administration site conditions	10018065	Treatment noncompliance	10049414	7	24147	45518	54267212	54336884	0.345612	0.164736	0.725088	N	-1.53156	-2.42899	-0.388192	N	no signal(-)
Investigations	10022891	Blood urea increased	10005851	7	24147	15698	54297032	54336884	1.00269	0.47788	2.10385	N	0.00387259	-1.01731	1.02382	N	no signal(-)
Nervous system disorders	10029205	Paraplegia	10033892	7	24147	2599	54310131	54336884	6.05772	2.8847	12.7209	Y	2.59519	0.867819	2.91156	Y	weak signal(+)
Immune system disorders	10021428	Anaphylactic reaction	10002198	7	24147	46081	54266649	54336884	0.341386	0.162722	0.716221	N	-1.54929	-2.44589	-0.405094	N	no signal(-)
Respiratory, thoracic and mediastinal disorders	10038738	Respiratory disorder	10038683	7	24147	26236	54286494	54336884	0.599831	0.285897	1.25849	N	-0.736836	-1.68341	0.357512	N	no signal(-)
Nervous system disorders	10029205	Sciatica	10039674	7	24147	13152	54299578	54336884	1.19685	0.570397	2.51132	N	0.259047	-0.796757	1.24448	N	no signal(-)
Nervous system disorders	10029205	Disturbance in attention	10013496	7	24147	49471	54263259	54336884	0.317973	0.151562	0.667097	N	-1.65169	-2.54367	-0.502887	N	no signal(-)
Nervous system disorders	10029205	Facial paralysis	10016062	7	24147	12785	54299945	54336884	1.23121	0.586771	2.58344	N	0.299855	-0.76199	1.27926	N	no signal(-)
Respiratory, thoracic and mediastinal disorders	10038738	Rhinorrhoea	10039101	7	24147	55451	54257279	54336884	0.28365	0.135203	0.595087	N	-1.8163	-2.70148	-0.66072	N	no signal(-)
General disorders and administration site conditions	10018065	Injection site erythema	10022061	7	24147	108478	54204252	54336884	0.144853	0.0690462	0.303888	N	-2.78433	-3.64171	-1.60102	N	no signal(-)
Respiratory, thoracic and mediastinal disorders	10038738	Nasal congestion	10028735	6	24148	49703	54263027	54336884	0.271264	0.121848	0.603898	N	-1.8808	-2.81316	-0.631541	N	no signal(-)
Respiratory, thoracic and mediastinal disorders	10038738	Acute respiratory distress syndrome	10001052	6	24148	15729	54297001	54336884	0.857719	0.385236	1.90969	N	-0.221273	-1.28277	0.899177	N	no signal(-)
Hepatobiliary disorders	10019805	Jaundice	10023126	6	24148	24710	54288020	54336884	0.545885	0.245193	1.21533	N	-0.872741	-1.86702	0.314755	N	no signal(-)
Injury, poisoning and procedural complications	10022117	Wrist fracture	10048049	6	24148	10683	54302047	54336884	1.26297	0.567211	2.81217	N	0.336577	-0.807836	1.37434	N	no signal(-)
Metabolism and nutrition disorders	10027433	Hypoproteinaemia	10021083	6	24148	1585	54311145	54336884	8.51392	3.81875	18.9818	Y	3.0847	0.942164	3.12842	Y	weak signal(+)
Cardiac disorders	10007541	Cardiomegaly	10007632	6	24148	11823	54300907	54336884	1.14117	0.512519	2.54091	N	0.190376	-0.929615	1.2525	N	no signal(-)
Vascular disorders	10047065	Vasculitis	10047115	6	24148	10217	54302513	54336884	1.32059	0.59308	2.94049	N	0.400885	-0.754936	1.42728	N	no signal(-)
Endocrine disorders	10014698	Hyperthyroidism	10020850	6	24148	12391	54300339	54336884	1.08885	0.489025	2.42438	N	0.122713	-0.986659	1.19542	N	no signal(-)
Investigations	10022891	Blood creatinine abnormal	10005481	6	24148	2921	54309809	54336884	4.61973	2.07352	10.2926	Y	2.20521	0.512671	2.69674	Y	weak signal(+)
Renal and urinary disorders	10038359	Nephrolithiasis	10029148	6	24148	39320	54273410	54336884	0.34296	0.154052	0.763522	N	-1.54278	-2.49156	-0.309902	N	no signal(-)
Respiratory, thoracic and mediastinal disorders	10038738	Acute respiratory failure	10001053	6	24148	16409	54296321	54336884	0.822164	0.36927	1.83051	N	-0.282311	-1.3363	0.845627	N	no signal(-)
Immune system disorders	10021428	Drug hypersensitivity	10013700	6	24148	174243	54138487	54336884	0.0772006	0.0346788	0.171861	N	-3.69037	-4.57731	-2.3958	N	no signal(-)
Investigations	10022891	Blood pressure abnormal	10005728	6	24148	16903	54295827	54336884	0.798128	0.358476	1.77699	N	-0.325087	-1.37398	0.807935	N	no signal(-)
Investigations	10022891	Blood sodium decreased	10005802	6	24148	16743	54295987	54336884	0.805758	0.361902	1.79398	N	-0.311371	-1.36189	0.820035	N	no signal(-)
Infections and infestations	10021881	Brain abscess	10006105	6	24148	2190	54310540	54336884	6.16184	2.76492	13.7321	Y	2.61975	0.731823	2.91676	Y	weak signal(+)
Immune system disorders	10021428	Anaphylactic shock	10002199	6	24148	21858	54290872	54336884	0.617144	0.277196	1.374	N	-0.695853	-1.70577	0.476043	N	no signal(-)
Surgical and medical procedures	10042613	Radiotherapy	10037794	6	24148	1518	54311212	54336884	8.88971	3.98704	19.821	Y	3.14677	0.967444	3.15391	Y	weak signal(+)
Injury, poisoning and procedural complications	10022117	Ankle fracture	10002544	6	24148	13820	54298910	54336884	0.976232	0.438457	2.1736	N	-0.0346797	-1.12093	1.06109	N	no signal(-)
Investigations	10022891	Heart rate increased	10019303	6	24148	87592	54225138	54336884	0.153818	0.0690945	0.342428	N	-2.69819	-3.60323	-1.42168	N	no signal(-)
Injury, poisoning and procedural complications	10022117	Ulna fracture	10045375	6	24148	911	54311819	54336884	14.8131	6.63671	33.0628	Y	3.87964	1.21873	3.4085	Y	weak signal(+)
Eye disorders	10015919	Uveitis	10046851	6	24148	11330	54301400	54336884	1.19083	0.534821	2.65152	N	0.251792	-0.878207	1.30393	N	no signal(-)
Metabolism and nutrition disorders	10027433	Hypoglycaemia	10020993	6	24148	43499	54269231	54336884	0.309988	0.139242	0.690112	N	-1.68848	-2.62973	-0.448088	N	no signal(-)
Respiratory, thoracic and mediastinal disorders	10038738	Hypoxia	10021143	6	24148	30364	54282366	54336884	0.444191	0.199519	0.988907	N	-1.16994	-2.1416	0.040116	N	no signal(-)
Investigations	10022891	Creatinine renal clearance decreased	10011372	6	24148	3586	54309144	54336884	3.76299	1.68924	8.38252	Y	1.90984	0.338583	2.52217	Y	weak signal(+)
Psychiatric disorders	10037175	Emotional distress	10049119	6	24148	114322	54198408	54336884	0.117795	0.0529135	0.262233	N	-3.0824	-3.97896	-1.79743	N	no signal(-)
Gastrointestinal disorders	10017947	Oesophagitis	10030216	6	24148	9676	54303054	54336884	1.39444	0.626238	3.10497	N	0.479327	-0.690987	1.49127	N	no signal(-)
Nervous system disorders	10029205	Brain oedema	10048962	6	24148	11068	54301662	54336884	1.21903	0.547481	2.71431	N	0.285528	-0.850123	1.33203	N	no signal(-)
Renal and urinary disorders	10038359	Incontinence	10021639	6	24148	9480	54303250	54336884	1.42327	0.639185	3.16919	N	0.508832	-0.667101	1.51517	N	no signal(-)
Infections and infestations	10021881	Necrotising fasciitis	10028885	6	24148	2990	54309740	54336884	4.51312	2.02571	10.0549	Y	2.17159	0.493602	2.67761	Y	weak signal(+)
Infections and infestations	10021881	Actinomycosis	10000620	6	24148	875	54311855	54336884	15.4226	6.90902	34.4268	Y	3.93742	1.23506	3.42516	Y	weak signal(+)
Infections and infestations	10021881	Pulpitis dental	10037464	6	24148	778	54311952	54336884	17.3455	7.76779	38.7324	Y	4.10571	1.27992	3.47109	Y	weak signal(+)
Hepatobiliary disorders	10019805	Cholestasis	10008635	6	24148	16624	54296106	54336884	0.811527	0.364493	1.80683	N	-0.301084	-1.35282	0.829101	N	no signal(-)
Gastrointestinal disorders	10017947	Gastrooesophageal reflux disease	10017885	6	24148	70019	54242711	54336884	0.192484	0.0864628	0.428511	N	-2.37517	-3.28926	-1.10768	N	no signal(-)
Skin and subcutaneous tissue disorders	10040785	Rash maculo-papular	10037868	6	24148	19117	54293613	54336884	0.705666	0.316952	1.5711	N	-0.502605	-1.53172	0.650145	N	no signal(-)
Gastrointestinal disorders	10017947	Gingival bleeding	10018276	6	24148	11296	54301434	54336884	1.19442	0.53643	2.6595	N	0.256126	-0.874593	1.30755	N	no signal(-)
Gastrointestinal disorders	10017947	Pancreatitis	10033645	6	24148	46939	54265791	54336884	0.287252	0.12903	0.639493	N	-1.79827	-2.7343	-0.552676	N	no signal(-)
Neoplasms benign, malignant and unspecified (incl cysts and polyps)	10029104	Metastatic malignant melanoma	10027480	6	24148	2052	54310678	54336884	6.57624	2.95066	14.6567	Y	2.71339	0.777192	2.96236	Y	weak signal(+)
Investigations	10022891	Blood potassium increased	10005725	6	24148	14487	54298243	54336884	0.931274	0.418268	2.07348	N	-0.102652	-1.17956	1.00243	N	no signal(-)
Nervous system disorders	10029205	Dementia	10012267	6	24148	23517	54289213	54336884	0.57359	0.257636	1.27702	N	-0.801368	-1.80175	0.380043	N	no signal(-)
Nervous system disorders	10029205	Speech disorder	10041466	6	24148	47184	54265546	54336884	0.285759	0.128359	0.636169	N	-1.80578	-2.74147	-0.559843	N	no signal(-)
Skin and subcutaneous tissue disorders	10040785	Skin exfoliation	10040844	6	24148	71120	54241610	54336884	0.189501	0.0851226	0.421868	N	-2.39767	-3.31107	-1.12949	N	no signal(-)
Vascular disorders	10047065	Pallor	10033546	6	24148	24674	54288056	54336884	0.546682	0.245551	1.21711	N	-0.870638	-1.86509	0.316683	N	no signal(-)
Neoplasms benign, malignant and unspecified (incl cysts and polyps)	10029104	Squamous cell carcinoma	10041823	6	24148	8200	54304530	54336884	1.64548	0.738948	3.66413	N	0.717953	-0.500562	1.68183	N	no signal(-)
Gastrointestinal disorders	10017947	Tooth resorption	10044052	6	24148	181	54312549	54336884	74.5576	33.0543	168.173	Y	6.17352	1.58071	3.80241	Y	medium signal(++)
Infections and infestations	10021881	Erysipelas	10015145	6	24148	4498	54308232	54336884	2.99997	1.34689	6.68189	Y	1.58343	0.129535	2.31269	Y	weak signal(+)
Metabolism and nutrition disorders	10027433	Gout	10018627	6	24148	15838	54296892	54336884	0.851814	0.382585	1.89654	N	-0.231232	-1.29149	0.890459	N	no signal(-)
Investigations	10022891	Blood urine present	10018870	6	24148	17167	54295563	54336884	0.785851	0.352962	1.74965	N	-0.347438	-1.39372	0.788188	N	no signal(-)
Investigations	10022891	Blood test abnormal	10061016	6	24148	11922	54300808	54336884	1.13169	0.508263	2.5198	N	0.178352	-0.939722	1.24238	N	no signal(-)
Infections and infestations	10021881	Purulence	10061926	6	24148	1838	54310892	54336884	7.34195	3.29377	16.3655	Y	2.87179	0.850475	3.03607	Y	weak signal(+)
Hepatobiliary disorders	10019805	Hypertransaminasaemia	10068237	6	24148	4940	54307790	54336884	2.73153	1.22643	6.08369	Y	1.44837	0.0381638	2.22117	Y	weak signal(+)
Surgical and medical procedures	10042613	Oral surgery	10051059	6	24148	1979	54310751	54336884	6.81883	3.05937	15.198	Y	2.76549	0.801777	2.98708	Y	weak signal(+)
Metabolism and nutrition disorders	10027433	Hyperlipidaemia	10062060	6	24148	11146	54301584	54336884	1.2105	0.543649	2.69531	N	0.275402	-0.858541	1.32361	N	no signal(-)
Musculoskeletal and connective tissue disorders	10028395	Hungry bone syndrome	10062623	6	24148	136	54312594	54336884	99.2274	43.8025	224.784	Y	6.57067	1.60134	3.83554	Y	medium signal(++)
General disorders and administration site conditions	10018065	Ill-defined disorder	10061520	6	24148	53108	54259622	54336884	0.253856	0.114029	0.565142	N	-1.97639	-2.90473	-0.72312	N	no signal(-)
General disorders and administration site conditions	10018065	Disease complication	10067671	6	24148	4116	54308614	54336884	3.27841	1.47183	7.30244	Y	1.71129	0.213446	2.39676	Y	weak signal(+)
Investigations	10022891	Quality of life decreased	10067620	6	24148	11923	54300807	54336884	1.13159	0.508221	2.51959	N	0.178231	-0.939823	1.24228	N	no signal(-)
Blood and lymphatic system disorders	10005329	Haematotoxicity	10061188	6	24148	7395	54305335	54336884	1.82463	0.819374	4.06318	N	0.866912	-0.385038	1.79746	N	no signal(-)
Blood and lymphatic system disorders	10005329	Cytopenia	10066274	6	24148	9148	54303582	54336884	1.47493	0.66238	3.28426	N	0.56023	-0.625717	1.55658	N	no signal(-)
Gastrointestinal disorders	10017947	Oral mucosal erythema	10067418	6	24148	1364	54311366	54336884	9.89342	4.43641	22.0628	Y	3.30046	1.02726	3.21429	Y	weak signal(+)
Investigations	10022891	General physical condition abnormal	10058911	6	24148	6047	54306683	54336884	2.23143	1.00198	4.96943	Y	1.15698	-0.168119	2.01461	N	no signal(-)
Injury, poisoning and procedural complications	10022117	Pelvic fracture	10061161	6	24148	7499	54305231	54336884	1.79932	0.808013	4.00681	N	0.84678	-0.400493	1.78199	N	no signal(-)
Respiratory, thoracic and mediastinal disorders	10038738	Sinus disorder	10062244	6	24148	17406	54295324	54336884	0.775057	0.348115	1.72562	N	-0.367378	-1.41136	0.770541	N	no signal(-)
Musculoskeletal and connective tissue disorders	10028395	Bone swelling	10053631	6	24148	900	54311830	54336884	14.9942	6.71761	33.468	Y	3.89705	1.2237	3.41357	Y	weak signal(+)
Infections and infestations	10021881	Bacterial infection	10060945	6	24148	15882	54296848	54336884	0.849453	0.381525	1.89128	N	-0.235233	-1.29499	0.886954	N	no signal(-)
Gastrointestinal disorders	10017947	Pulpless tooth	10082273	6	24148	323	54312407	54336884	41.7798	18.6296	93.698	Y	5.35847	1.50763	3.71211	Y	medium signal(++)
General disorders and administration site conditions	10018065	Drug effective for unapproved indication	10079317	6	24148	20550	54292180	54336884	0.656441	0.294845	1.4615	N	-0.606855	-1.62533	0.55651	N	no signal(-)
Musculoskeletal and connective tissue disorders	10028395	Spinal stenosis	10082214	6	24148	7922	54304808	54336884	1.70323	0.764876	3.79277	N	0.767675	-0.461703	1.72072	N	no signal(-)
Gastrointestinal disorders	10017947	Noninfective gingivitis	10074863	5	24149	1356	54311374	54336884	8.29281	3.44576	19.9581	Y	3.04693	0.721278	3.08266	Y	weak signal(+)
General disorders and administration site conditions	10018065	Complication associated with device	10077107	5	24149	23257	54289473	54336884	0.483318	0.20113	1.16142	N	-1.04831	-2.09681	0.259693	N	no signal(-)
Injury, poisoning and procedural complications	10022117	Intercepted product administration error	10081573	5	24149	7554	54305176	54336884	1.48845	0.61929	3.57747	N	0.573402	-0.718177	1.63896	N	no signal(-)
Congenital, familial and genetic disorders	10010331	PIK3CA-activated mutation	10081234	5	24149	281	54312449	54336884	40.0188	16.5264	96.906	Y	5.29751	1.22138	3.60208	Y	weak signal(+)
Blood and lymphatic system disorders	10005329	Blood loss anaemia	10082297	5	24149	6134	54306596	54336884	1.83307	0.762622	4.40606	N	0.873594	-0.492691	1.86466	N	no signal(-)
Infections and infestations	10021881	Candida infection	10074170	5	24149	17863	54294867	54336884	0.629325	0.261883	1.51232	N	-0.667708	-1.75418	0.60242	N	no signal(-)
Infections and infestations	10021881	Peri-implantitis	10078781	5	24149	71	54312659	54336884	158.385	63.9475	392.287	Y	7.20945	1.31328	3.75954	Y	weak signal(+)
General disorders and administration site conditions	10018065	Therapeutic product effect decreased	10082201	5	24149	88993	54223737	54336884	0.126155	0.0525023	0.303131	N	-2.9841	-3.9353	-1.57902	N	no signal(-)
General disorders and administration site conditions	10018065	Drug ineffective for unapproved indication	10051118	5	24149	46591	54266139	54336884	0.241156	0.10036	0.579473	N	-2.05054	-3.03379	-0.677433	N	no signal(-)
Neoplasms benign, malignant and unspecified (incl cysts and polyps)	10029104	Metastases to muscle	10049730	5	24149	139	54312591	54336884	80.9015	33.1479	197.45	Y	6.28746	1.29262	3.69707	Y	weak signal(+)
Nervous system disorders	10029205	Restless legs syndrome	10058920	5	24149	16389	54296341	54336884	0.685944	0.28544	1.6484	N	-0.543498	-1.64442	0.712211	N	no signal(-)
Injury, poisoning and procedural complications	10022117	Procedural pain	10064882	5	24149	23660	54289070	54336884	0.475082	0.197703	1.14163	N	-1.07309	-2.11942	0.23708	N	no signal(-)
Hepatobiliary disorders	10019805	Hepatic lesion	10061998	5	24149	3765	54308965	54336884	2.9866	1.24225	7.18035	Y	1.57703	-0.0143512	2.34373	N	no signal(-)
Injury, poisoning and procedural complications	10022117	Procedural complication	10057765	5	24149	7173	54305557	54336884	1.56752	0.652178	3.76758	N	0.648016	-0.661051	1.69614	N	no signal(-)
Neoplasms benign, malignant and unspecified (incl cysts and polyps)	10029104	Brain neoplasm	10061019	5	24149	7961	54304769	54336884	1.41235	0.587633	3.3945	N	0.497742	-0.776803	1.58029	N	no signal(-)
Investigations	10022891	Carbohydrate antigen 15-3 increased	10051415	5	24149	660	54312070	54336884	17.0382	7.06755	41.075	Y	4.08017	1.02743	3.39422	Y	weak signal(+)
Infections and infestations	10021881	Staphylococcal infection	10058080	5	24149	29953	54282777	54336884	0.375226	0.156151	0.901654	N	-1.41327	-2.43302	-0.0765778	N	no signal(-)
Injury, poisoning and procedural complications	10022117	Circumstance or information capable of leading to medication error	10064385	5	24149	29285	54283445	54336884	0.383789	0.159715	0.922233	N	-1.38074	-2.40278	-0.0463392	N	no signal(-)
Surgical and medical procedures	10042613	Spinal operation	10062262	5	24149	9449	54303281	54336884	1.1899	0.495102	2.85974	N	0.250673	-0.972895	1.38406	N	no signal(-)
Neoplasms benign, malignant and unspecified (incl cysts and polyps)	10029104	Metastases to peritoneum	10051676	5	24149	2089	54310641	54336884	5.38291	2.23793	12.9476	Y	2.42534	0.455592	2.81517	Y	weak signal(+)
Neoplasms benign, malignant and unspecified (incl cysts and polyps)	10029104	Renal cell carcinoma	10067946	5	24149	5117	54307613	54336884	2.19744	0.914145	5.28223	N	1.13489	-0.306374	2.05121	N	no signal(-)
General disorders and administration site conditions	10018065	Drug resistance	10059866	5	24149	21996	54290734	54336884	0.511038	0.212664	1.22804	N	-0.967899	-2.02369	0.332832	N	no signal(-)
General disorders and administration site conditions	10018065	No adverse event	10067482	5	24149	145080	54167650	54336884	0.0773042	0.0321722	0.185748	N	-3.68916	-4.62651	-2.27026	N	no signal(-)
Psychiatric disorders	10037175	Sleep disorder due to a general medical condition	10063910	5	24149	9358	54303372	54336884	1.20147	0.499917	2.88756	N	0.264627	-0.961638	1.39532	N	no signal(-)
Neoplasms benign, malignant and unspecified (incl cysts and polyps)	10029104	Metastatic renal cell carcinoma	10050513	5	24149	1788	54310942	54336884	6.28913	2.61423	15.13	Y	2.64922	0.558895	2.91903	Y	weak signal(+)
Skin and subcutaneous tissue disorders	10040785	Skin toxicity	10059516	5	24149	4440	54308290	54336884	2.53253	1.05348	6.08813	Y	1.33941	-0.167517	2.19028	N	no signal(-)
Musculoskeletal and connective tissue disorders	10028395	Osteomalacia	10031250	5	24149	1466	54311264	54336884	7.67056	3.18759	18.4583	Y	2.9348	0.678185	3.03918	Y	weak signal(+)
Cardiac disorders	10007541	Atrial flutter	10003662	5	24149	7281	54305449	54336884	1.54427	0.642506	3.71167	N	0.626471	-0.677475	1.6797	N	no signal(-)
Hepatobiliary disorders	10019805	Acute hepatic failure	10000804	5	24149	11492	54301238	54336884	0.978329	0.407087	2.35116	N	-0.0315877	-1.20493	1.15188	N	no signal(-)
Eye disorders	10015919	Blindness	10005169	5	24149	35151	54277579	54336884	0.319708	0.133049	0.768238	N	-1.6441	-2.64885	-0.292443	N	no signal(-)
Neoplasms benign, malignant and unspecified (incl cysts and polyps)	10029104	Colon cancer	10009944	5	24149	13432	54299298	54336884	0.836998	0.348288	2.01146	N	-0.256541	-1.39534	0.961393	N	no signal(-)
Musculoskeletal and connective tissue disorders	10028395	Joint range of motion decreased	10048706	5	24149	10716	54302014	54336884	1.04919	0.436566	2.5215	N	0.0692302	-1.12113	1.23573	N	no signal(-)
Cardiac disorders	10007541	Ventricular tachycardia	10047302	5	24149	14777	54297953	54336884	0.760796	0.316584	1.8283	N	-0.394172	-1.51399	0.842694	N	no signal(-)
Renal and urinary disorders	10038359	Urinary tract disorder	10046566	5	24149	3887	54308843	54336884	2.89286	1.20328	6.95484	Y	1.53109	-0.0432644	2.31475	N	no signal(-)
Respiratory, thoracic and mediastinal disorders	10038738	Respiratory distress	10038687	5	24149	24654	54288076	54336884	0.455919	0.189729	1.09557	N	-1.13244	-2.17372	0.182773	N	no signal(-)
Cardiac disorders	10007541	Cardiomyopathy	10007636	5	24149	13440	54299290	54336884	0.8365	0.34808	2.01026	N	-0.2574	-1.39607	0.960657	N	no signal(-)
Infections and infestations	10021881	Clostridium difficile colitis	10009657	5	24149	9347	54303383	54336884	1.20289	0.500505	2.89096	N	0.266323	-0.960272	1.39669	N	no signal(-)
Nervous system disorders	10029205	Nervous system disorder	10029202	5	24149	28839	54283891	54336884	0.389728	0.162186	0.936505	N	-1.3586	-2.38224	-0.0257912	N	no signal(-)
Ear and labyrinth disorders	10013993	Deafness	10011878	5	24149	22738	54289992	54336884	0.494354	0.205722	1.18794	N	-1.01575	-2.06717	0.289348	N	no signal(-)
Psychiatric disorders	10037175	Nervousness	10029216	5	24149	48694	54264036	54336884	0.230732	0.0960224	0.554424	N	-2.11422	-3.0946	-0.73825	N	no signal(-)
Nervous system disorders	10029205	Dysarthria	10013887	5	24149	33787	54278943	54336884	0.332623	0.138423	0.799275	N	-1.58701	-2.59526	-0.238849	N	no signal(-)
Renal and urinary disorders	10038359	Nocturia	10029446	5	24149	10392	54302338	54336884	1.08191	0.450177	2.60014	N	0.113502	-1.08465	1.27223	N	no signal(-)
Neoplasms benign, malignant and unspecified (incl cysts and polyps)	10029104	Breast cancer recurrent	10006198	5	24149	2700	54310030	54336884	4.16473	1.73189	10.0151	Y	2.05597	0.266133	2.62495	Y	weak signal(+)
Skin and subcutaneous tissue disorders	10040785	Erythema multiforme	10015218	5	24149	8269	54304461	54336884	1.35973	0.565748	3.26801	N	0.443013	-0.819637	1.53742	N	no signal(-)
General disorders and administration site conditions	10018065	Feeling hot	10016334	5	24149	55116	54257614	54336884	0.203823	0.0848245	0.489764	N	-2.29293	-3.26586	-0.909524	N	no signal(-)
Investigations	10022891	Glomerular filtration rate decreased	10018358	5	24149	9828	54302902	54336884	1.14401	0.476011	2.74942	N	0.193966	-1.01886	1.33807	N	no signal(-)
Skin and subcutaneous tissue disorders	10040785	Skin disorder	10040831	5	24149	28952	54283778	54336884	0.388206	0.161553	0.932847	N	-1.36424	-2.38747	-0.031025	N	no signal(-)
Respiratory, thoracic and mediastinal disorders	10038738	Sneezing	10041232	5	24149	19377	54293353	54336884	0.580138	0.241416	1.3941	N	-0.785048	-1.85884	0.497727	N	no signal(-)
Metabolism and nutrition disorders	10027433	Tumour lysis syndrome	10045170	5	24149	7335	54305395	54336884	1.5329	0.637777	3.68433	N	0.615818	-0.685618	1.67155	N	no signal(-)
Hepatobiliary disorders	10019805	Hepatic cytolysis	10049199	5	24149	10796	54301934	54336884	1.04141	0.433331	2.5028	N	0.0585048	-1.13	1.22686	N	no signal(-)
General disorders and administration site conditions	10018065	Acute phase reaction	10048998	5	24149	320	54312410	54336884	35.1415	14.5259	85.0154	Y	5.11309	1.20082	3.57861	Y	weak signal(+)
Musculoskeletal and connective tissue disorders	10028395	Osteopenia	10049088	5	24149	13790	54298940	54336884	0.815263	0.339245	1.95922	N	-0.294476	-1.42788	0.928833	N	no signal(-)
Infections and infestations	10021881	Bacteraemia	10003997	5	24149	9989	54302741	54336884	1.12557	0.468339	2.70509	N	0.170536	-1.03795	1.31896	N	no signal(-)
Investigations	10022891	Body temperature increased	10005911	5	24149	18510	54294220	54336884	0.607321	0.252727	1.45944	N	-0.719025	-1.79984	0.556748	N	no signal(-)
Neoplasms benign, malignant and unspecified (incl cysts and polyps)	10029104	Bone giant cell tumour benign	10005970	5	24149	36	54312694	54336884	312.37	122.569	796.084	Y	8.09983	1.29885	3.8177	Y	weak signal(+)
Endocrine disorders	10014698	Hyperparathyroidism secondary	10020708	5	24149	2387	54310343	54336884	4.71087	1.95879	11.3296	Y	2.23338	0.360091	2.71925	Y	weak signal(+)
Renal and urinary disorders	10038359	Tubulointerstitial nephritis	10048302	5	24149	17520	54295210	54336884	0.64165	0.267011	1.54194	N	-0.639745	-1.72937	0.627233	N	no signal(-)
Gastrointestinal disorders	10017947	Gingival ulceration	10049398	5	24149	696	54312034	54336884	16.1569	6.70313	38.9438	Y	4.00411	1.01	3.37624	Y	weak signal(+)
Infections and infestations	10021881	Urosepsis	10048709	5	24149	8145	54304585	54336884	1.38044	0.57436	3.31779	N	0.464798	-0.802545	1.55453	N	no signal(-)
Eye disorders	10015919	Papilloedema	10033712	5	24149	4002	54308728	54336884	2.80972	1.16872	6.75486	Y	1.48908	-0.0699988	2.28797	N	no signal(-)
Metabolism and nutrition disorders	10027433	Hypertriglyceridaemia	10020869	5	24149	5124	54307606	54336884	2.19443	0.912896	5.27501	N	1.13292	-0.307742	2.04984	N	no signal(-)
Nervous system disorders	10029205	Transient ischaemic attack	10044390	5	24149	31065	54281665	54336884	0.361787	0.150559	0.869358	N	-1.46585	-2.48198	-0.125551	N	no signal(-)
Musculoskeletal and connective tissue disorders	10028395	Fracture nonunion	10017088	5	24149	1314	54311416	54336884	8.55789	3.55572	20.5971	Y	3.09215	0.738071	3.09962	Y	weak signal(+)
Musculoskeletal and connective tissue disorders	10028395	Muscle atrophy	10028289	5	24149	10630	54302100	54336884	1.05768	0.440098	2.5419	N	0.0808497	-1.11154	1.24533	N	no signal(-)
Eye disorders	10015919	Glaucoma	10018304	5	24149	17006	54295724	54336884	0.66105	0.275083	1.58857	N	-0.596798	-1.69139	0.665233	N	no signal(-)
Gastrointestinal disorders	10017947	Melaena	10027141	5	24149	19948	54292782	54336884	0.563526	0.234504	1.35418	N	-0.826936	-1.89642	0.460136	N	no signal(-)
Nervous system disorders	10029205	Amnesia	10001949	5	24149	59423	54253307	54336884	0.189035	0.0786704	0.454228	N	-2.40147	-3.37028	-1.01396	N	no signal(-)
Infections and infestations	10021881	Gastrointestinal infection	10017964	5	24149	7679	54305051	54336884	1.46422	0.60921	3.51921	N	0.54974	-0.736437	1.62069	N	no signal(-)
Nervous system disorders	10029205	Depressed level of consciousness	10012373	5	24149	35177	54277553	54336884	0.319472	0.13295	0.76767	N	-1.64517	-2.64985	-0.293445	N	no signal(-)
Nervous system disorders	10029205	Burning sensation	10006784	5	24149	62751	54249979	54336884	0.178999	0.0744937	0.430111	N	-2.48008	-3.4461	-1.08978	N	no signal(-)
Investigations	10022891	Electrocardiogram abnormal	10014363	5	24149	7243	54305487	54336884	1.55237	0.645876	3.73115	N	0.634015	-0.671717	1.68546	N	no signal(-)
Investigations	10022891	Oxygen saturation decreased	10033318	5	24149	47189	54265541	54336884	0.238097	0.0990875	0.572123	N	-2.06893	-3.05134	-0.694989	N	no signal(-)
Nervous system disorders	10029205	Neurotoxicity	10029350	5	24149	14390	54298340	54336884	0.781262	0.325099	1.87749	N	-0.355898	-1.48084	0.875859	N	no signal(-)
Gastrointestinal disorders	10017947	Diverticulum intestinal	10013559	5	24149	3619	54309111	54336884	3.1071	1.29234	7.47022	Y	1.63401	0.0210283	2.37918	Y	weak signal(+)
Infections and infestations	10021881	Oral candidiasis	10030963	5	24149	11016	54301714	54336884	1.02061	0.424677	2.4528	N	0.0294146	-1.15411	1.20273	N	no signal(-)
Nervous system disorders	10029205	Dyskinesia	10013916	5	24149	36051	54276679	54336884	0.311722	0.129725	0.749046	N	-1.68057	-2.68314	-0.326745	N	no signal(-)
Blood and lymphatic system disorders	10005329	Haemolytic anaemia	10018916	5	24149	8004	54304726	54336884	1.40476	0.584477	3.37626	N	0.489976	-0.78286	1.57423	N	no signal(-)
Nervous system disorders	10029205	Movement disorder	10028035	5	24149	28956	54283774	54336884	0.388152	0.16153	0.932718	N	-1.36444	-2.38766	-0.03121	N	no signal(-)
Skin and subcutaneous tissue disorders	10040785	Angioedema	10002424	5	24149	41277	54271453	54336884	0.272229	0.113291	0.654143	N	-1.87584	-2.86764	-0.511261	N	no signal(-)
Nervous system disorders	10029205	Ageusia	10001480	5	24149	22354	54290376	54336884	0.50285	0.209257	1.20836	N	-0.991186	-2.04483	0.311688	N	no signal(-)
Nervous system disorders	10029205	Cerebral haemorrhage	10008111	5	24149	32052	54280678	54336884	0.35064	0.14592	0.84257	N	-1.51097	-2.52409	-0.167668	N	no signal(-)
Metabolism and nutrition disorders	10027433	Hyperuricaemia	10020903	5	24149	3604	54309126	54336884	3.12003	1.29772	7.50133	Y	1.64	0.0247128	2.38287	Y	weak signal(+)
Injury, poisoning and procedural complications	10022117	Wound dehiscence	10048031	5	24149	3066	54309664	54336884	3.66755	1.52528	8.81864	Y	1.87289	0.163486	2.52199	Y	weak signal(+)
Investigations	10022891	Blood creatine phosphokinase increased	10005470	5	24149	27111	54285619	54336884	0.414582	0.172528	0.996232	N	-1.26947	-2.29976	0.0567047	N	no signal(-)
Psychiatric disorders	10037175	Irritability	10022998	5	24149	54806	54257924	54336884	0.204977	0.0853048	0.492537	N	-2.2848	-3.25804	-0.901707	N	no signal(-)
Gastrointestinal disorders	10017947	Abdominal pain lower	10000084	5	24149	22697	54290033	54336884	0.495248	0.206094	1.19009	N	-1.01315	-2.0648	0.291717	N	no signal(-)
Musculoskeletal and connective tissue disorders	10028395	Spinal osteoarthritis	10041591	5	24149	8061	54304669	54336884	1.39482	0.580344	3.35237	N	0.479744	-0.79085	1.56623	N	no signal(-)
Infections and infestations	10021881	Wound infection	10048038	5	24149	8376	54304354	54336884	1.34236	0.558522	3.22625	N	0.424475	-0.834225	1.52282	N	no signal(-)
Psychiatric disorders	10037175	Stress	10042209	4	24150	62888	54249842	54336884	0.142881	0.0536187	0.380742	N	-2.80513	-3.82456	-1.24342	N	no signal(-)
Cardiac disorders	10007541	Myocarditis	10028606	4	24150	8878	54303852	54336884	1.01311	0.380118	2.70021	N	0.0187851	-1.27605	1.30571	N	no signal(-)
Investigations	10022891	White blood cell count abnormal	10047940	4	24150	5547	54307183	54336884	1.62159	0.608338	4.32254	N	0.696922	-0.763315	1.81888	N	no signal(-)
Neoplasms benign, malignant and unspecified (incl cysts and polyps)	10029104	Endometrial cancer metastatic	10014734	4	24150	140	54312590	54336884	64.2562	23.7812	173.618	Y	5.96553	0.919232	3.54438	Y	weak signal(+)
Skin and subcutaneous tissue disorders	10040785	Vitiligo	10047642	4	24150	1843	54310887	54336884	4.88095	1.82978	13.02	Y	2.28449	0.164528	2.74905	Y	weak signal(+)
Metabolism and nutrition disorders	10027433	Fluid retention	10016807	4	24150	45586	54267144	54336884	0.197173	0.0739922	0.525425	N	-2.34098	-3.37921	-0.798033	N	no signal(-)
Respiratory, thoracic and mediastinal disorders	10038738	Tachypnoea	10043089	4	24150	11709	54301021	54336884	0.768123	0.288214	2.04714	N	-0.380369	-1.60285	0.978743	N	no signal(-)
Blood and lymphatic system disorders	10005329	Coagulopathy	10009802	4	24150	15023	54297707	54336884	0.598643	0.22463	1.59539	N	-0.739815	-1.91002	0.671449	N	no signal(-)
Cardiac disorders	10007541	Sinus tachycardia	10040752	4	24150	12746	54299984	54336884	0.705616	0.264763	1.88053	N	-0.502756	-1.70617	0.875371	N	no signal(-)
Blood and lymphatic system disorders	10005329	Leukocytosis	10024378	4	24150	15855	54296875	54336884	0.56722	0.21284	1.51164	N	-0.81756	-1.97786	0.603585	N	no signal(-)
Nervous system disorders	10029205	Hemiplegia	10019468	4	24150	7559	54305171	54336884	1.18993	0.44644	3.17158	N	0.250711	-1.09418	1.48771	N	no signal(-)
Infections and infestations	10021881	Rhinitis	10039083	4	24150	7007	54305723	54336884	1.28368	0.481605	3.42154	N	0.360049	-1.01069	1.57127	N	no signal(-)
Gastrointestinal disorders	10017947	Gastritis	10017853	4	24150	23763	54288967	54336884	0.378402	0.141995	1.0084	N	-1.40122	-2.50053	0.080782	N	no signal(-)
Infections and infestations	10021881	Meningitis	10027199	4	24150	5818	54306912	54336884	1.54605	0.580008	4.12111	N	0.628155	-0.812552	1.76959	N	no signal(-)
Product issues	10077536	Device breakage	10012575	4	24150	28202	54284528	54336884	0.318815	0.119637	0.849597	N	-1.64826	-2.72777	-0.146507	N	no signal(-)
Nervous system disorders	10029205	Muscle contractions involuntary	10028293	4	24150	3207	54309523	54336884	2.80492	1.05199	7.47875	Y	1.48665	-0.249284	2.33376	N	no signal(-)
Hepatobiliary disorders	10019805	Cholecystitis	10008612	4	24150	10321	54302409	54336884	0.871445	0.326974	2.32256	N	-0.1984	-1.45184	1.12982	N	no signal(-)
Skin and subcutaneous tissue disorders	10040785	Decubitus ulcer	10011985	4	24150	7383	54305347	54336884	1.2183	0.457081	3.24722	N	0.284681	-1.06808	1.51383	N	no signal(-)
Musculoskeletal and connective tissue disorders	10028395	Myositis	10028653	4	24150	7438	54305292	54336884	1.20929	0.453702	3.2232	N	0.273979	-1.07628	1.50562	N	no signal(-)
Psychiatric disorders	10037175	Disorientation	10013395	4	24150	36252	54276478	54336884	0.247983	0.0930583	0.66083	N	-2.01048	-3.0661	-0.484884	N	no signal(-)
Gastrointestinal disorders	10017947	Enteritis	10014866	4	24150	5697	54307033	54336884	1.57889	0.592324	4.20868	N	0.658455	-0.790775	1.79139	N	no signal(-)
Reproductive system and breast disorders	10038604	Breast pain	10006298	4	24150	9746	54302984	54336884	0.922869	0.346265	2.45964	N	-0.115733	-1.38434	1.19736	N	no signal(-)
Skin and subcutaneous tissue disorders	10040785	Petechiae	10034754	4	24150	9215	54303515	54336884	0.976058	0.366218	2.60143	N	-0.0349406	-1.31906	1.26268	N	no signal(-)
Investigations	10022891	Fibrin D dimer increased	10016581	4	24150	3164	54309566	54336884	2.84304	1.06628	7.58046	Y	1.5061	-0.237894	2.34518	N	no signal(-)
Musculoskeletal and connective tissue disorders	10028395	Fracture delayed union	10017081	4	24150	808	54311922	54336884	11.1334	4.16803	29.7387	Y	3.47012	0.582344	3.1713	Y	weak signal(+)
Neoplasms benign, malignant and unspecified (incl cysts and polyps)	10029104	Renal cancer	10038389	4	24150	46782	54265948	54336884	0.192128	0.072099	0.511981	N	-2.37834	-3.41483	-0.833658	N	no signal(-)
Metabolism and nutrition disorders	10027433	Abnormal loss of weight	10000159	4	24150	5856	54306874	54336884	1.53602	0.576245	4.09436	N	0.618769	-0.819324	1.76282	N	no signal(-)
Skin and subcutaneous tissue disorders	10040785	Skin lesion	10040882	4	24150	23609	54289121	54336884	0.380871	0.142922	1.01498	N	-1.39184	-2.49196	0.0893477	N	no signal(-)
Psychiatric disorders	10037175	Hallucination	10019063	4	24150	63929	54248801	54336884	0.140551	0.0527446	0.374535	N	-2.82882	-3.84743	-1.26629	N	no signal(-)
Investigations	10022891	Lymphocyte count decreased	10025256	4	24150	15808	54296922	54336884	0.568907	0.213473	1.51614	N	-0.813278	-1.97411	0.607335	N	no signal(-)
General disorders and administration site conditions	10018065	Therapeutic response decreased	10043414	4	24150	51812	54260918	54336884	0.17346	0.0650938	0.462232	N	-2.52566	-3.55571	-0.974544	N	no signal(-)
General disorders and administration site conditions	10018065	Hernia	10019909	4	24150	16635	54296095	54336884	0.540616	0.202859	1.44073	N	-0.886827	-2.03869	0.542738	N	no signal(-)
Eye disorders	10015919	Visual acuity reduced	10047531	4	24150	31715	54281015	54336884	0.283482	0.106379	0.755434	N	-1.81761	-2.88525	-0.30401	N	no signal(-)
Cardiac disorders	10007541	Coronary artery disease	10011078	4	24150	29380	54283350	54336884	0.306026	0.114838	0.815512	N	-1.70729	-2.78252	-0.20126	N	no signal(-)
Investigations	10022891	Laboratory test abnormal	10023547	4	24150	26156	54286574	54336884	0.343767	0.128999	0.916095	N	-1.53962	-2.62746	-0.0461723	N	no signal(-)
Social circumstances	10041244	Immobile	10021417	4	24150	3731	54308999	54336884	2.41096	0.90431	6.42778	N	1.26856	-0.381318	2.20145	N	no signal(-)
Nervous system disorders	10029205	Coma	10010071	4	24150	42319	54270411	54336884	0.212408	0.0797089	0.566024	N	-2.2337	-3.27717	-0.695981	N	no signal(-)
Cardiac disorders	10007541	Ventricular extrasystoles	10047289	4	24150	9562	54303168	54336884	0.940631	0.352928	2.50699	N	-0.0882461	-1.36205	1.21966	N	no signal(-)
Infections and infestations	10021881	Appendicitis	10003011	4	24150	7862	54304868	54336884	1.14406	0.429236	3.0493	N	0.19404	-1.13803	1.44383	N	no signal(-)
Respiratory, thoracic and mediastinal disorders	10038738	Wheezing	10047924	4	24150	48444	54264286	54336884	0.185531	0.0696234	0.4944	N	-2.4287	-3.46292	-0.881748	N	no signal(-)
Musculoskeletal and connective tissue disorders	10028395	Lumbar spinal stenosis	10025005	4	24150	2709	54310021	54336884	3.32058	1.24525	8.85466	Y	1.72978	-0.111529	2.47188	N	no signal(-)
Metabolism and nutrition disorders	10027433	Hypermagnesaemia	10020669	4	24150	557	54312173	54336884	16.1505	6.0397	43.1871	Y	4.0036	0.703948	3.29644	Y	weak signal(+)
General disorders and administration site conditions	10018065	Sudden death	10042434	4	24150	9948	54302782	54336884	0.904126	0.339234	2.40968	N	-0.145317	-1.40841	1.17328	N	no signal(-)
Neoplasms benign, malignant and unspecified (incl cysts and polyps)	10029104	Prostate cancer recurrent	10036911	4	24150	512	54312218	54336884	17.5699	6.56852	46.9974	Y	4.12423	0.726728	3.32021	Y	weak signal(+)
General disorders and administration site conditions	10018065	Face oedema	10016029	4	24150	15340	54297390	54336884	0.586268	0.219987	1.56241	N	-0.769933	-1.93624	0.645214	N	no signal(-)
Infections and infestations	10021881	Skin infection	10040872	4	24150	9576	54303154	54336884	0.939256	0.352412	2.50332	N	-0.0903559	-1.36376	1.21795	N	no signal(-)
Skin and subcutaneous tissue disorders	10040785	Skin ulcer	10040943	4	24150	22850	54289880	54336884	0.393528	0.147671	1.04871	N	-1.34471	-2.449	0.132324	N	no signal(-)
Neoplasms benign, malignant and unspecified (incl cysts and polyps)	10029104	Metastases to skin	10027465	4	24150	858	54311872	54336884	10.4846	3.92569	28.0017	Y	3.38391	0.559209	3.14771	Y	weak signal(+)
Investigations	10022891	Carcinoembryonic antigen increased	10007266	4	24150	1674	54311056	54336884	5.37373	2.0143	14.336	Y	2.42293	0.225118	2.81	Y	weak signal(+)
Injury, poisoning and procedural complications	10022117	Multiple fractures	10028200	4	24150	15339	54297391	54336884	0.586307	0.220001	1.56251	N	-0.769839	-1.93616	0.645296	N	no signal(-)
Skin and subcutaneous tissue disorders	10040785	Night sweats	10029410	4	24150	27395	54285335	54336884	0.328212	0.123163	0.874639	N	-1.60638	-2.68903	-0.107761	N	no signal(-)
Renal and urinary disorders	10038359	Nephrocalcinosis	10029146	4	24150	1034	54311696	54336884	8.69993	3.25874	23.2264	Y	3.11586	0.480485	3.06772	Y	weak signal(+)
Eye disorders	10015919	Eye disorder	10015916	4	24150	28555	54284175	54336884	0.314872	0.118157	0.839088	N	-1.6662	-2.7444	-0.163134	N	no signal(-)
Investigations	10022891	Platelet count abnormal	10035526	4	24150	5201	54307529	54336884	1.72948	0.648797	4.61024	N	0.789772	-0.697907	1.88437	N	no signal(-)
Renal and urinary disorders	10038359	Micturition urgency	10027566	4	24150	9833	54302897	54336884	0.914702	0.343202	2.43787	N	-0.128549	-1.39475	1.18694	N	no signal(-)
Vascular disorders	10047065	Peripheral coldness	10034568	4	24150	12295	54300435	54336884	0.731506	0.274476	1.94953	N	-0.450799	-1.66214	0.919421	N	no signal(-)
Cardiac disorders	10007541	Bradycardia	10006093	4	24150	48299	54264431	54336884	0.186089	0.0698326	0.495886	N	-2.42437	-3.45879	-0.877615	N	no signal(-)
Nervous system disorders	10029205	Paraparesis	10033885	4	24150	1601	54311129	54336884	5.61876	2.10603	14.9905	Y	2.4871	0.252091	2.83714	Y	weak signal(+)
Investigations	10022891	Blood triglycerides increased	10005839	4	24150	16083	54296647	54336884	0.559176	0.209822	1.4902	N	-0.838154	-1.99591	0.585532	N	no signal(-)
Blood and lymphatic system disorders	10005329	Normocytic anaemia	10029784	4	24150	1066	54311664	54336884	8.43876	3.16109	22.5279	Y	3.07206	0.466606	3.05366	Y	weak signal(+)
Gastrointestinal disorders	10017947	Odynophagia	10030094	4	24150	5066	54307664	54336884	1.77557	0.666081	4.73315	N	0.827684	-0.671561	1.91075	N	no signal(-)
Metabolism and nutrition disorders	10027433	Electrolyte imbalance	10014418	4	24150	9839	54302891	54336884	0.914144	0.342992	2.43638	N	-0.129428	-1.39547	1.18622	N	no signal(-)
Renal and urinary disorders	10038359	Nephropathy toxic	10029155	4	24150	9281	54303449	54336884	0.969115	0.363613	2.58292	N	-0.0452322	-1.32734	1.25439	N	no signal(-)
Gastrointestinal disorders	10017947	Enterocolitis	10014893	4	24150	4602	54308128	54336884	1.95461	0.733217	5.21063	N	0.966155	-0.577155	2.00528	N	no signal(-)
Musculoskeletal and connective tissue disorders	10028395	Osteoporotic fracture	10031290	4	24150	1594	54311136	54336884	5.64343	2.11527	15.0564	Y	2.4934	0.254704	2.83977	Y	weak signal(+)
General disorders and administration site conditions	10018065	Calcinosis	10006938	4	24150	2024	54310706	54336884	4.44445	1.6663	11.8545	Y	2.14961	0.102322	2.68654	Y	weak signal(+)
Neoplasms benign, malignant and unspecified (incl cysts and polyps)	10029104	Metastases to neck	10027460	4	24150	241	54312489	54336884	37.3272	13.8952	100.274	Y	5.19882	0.868639	3.47577	Y	weak signal(+)
Investigations	10022891	Full blood count abnormal	10017412	4	24150	23507	54289223	54336884	0.382525	0.143542	1.01939	N	-1.38559	-2.48626	0.0950492	N	no signal(-)
Pregnancy, puerperium and perinatal conditions	10036585	Abortion spontaneous	10000234	4	24150	36263	54276467	54336884	0.247908	0.0930301	0.66063	N	-2.01092	-3.06651	-0.485296	N	no signal(-)
Injury, poisoning and procedural complications	10022117	Radius fracture	10037802	4	24150	2219	54310511	54336884	4.05387	1.52	10.8118	Y	2.01716	0.0381627	2.6221	Y	weak signal(+)
Investigations	10022891	Haematocrit decreased	10018838	4	24150	18482	54294248	54336884	0.486573	0.182582	1.29669	N	-1.03869	-2.17326	0.408131	N	no signal(-)
Gastrointestinal disorders	10017947	Glossodynia	10018388	4	24150	17329	54295401	54336884	0.518958	0.194733	1.38301	N	-0.94578	-2.09073	0.490676	N	no signal(-)
Investigations	10022891	Lipase increased	10024574	4	24150	6808	54305922	54336884	1.32121	0.49568	3.52159	N	0.401591	-0.979365	1.60262	N	no signal(-)
Infections and infestations	10021881	Viral infection	10047461	4	24150	28402	54284328	54336884	0.316569	0.118794	0.843611	N	-1.65845	-2.73722	-0.155951	N	no signal(-)
General disorders and administration site conditions	10018065	Injection site rash	10022094	4	24150	25367	54287363	54336884	0.354464	0.133013	0.944604	N	-1.49544	-2.58683	-0.00553588	N	no signal(-)
Infections and infestations	10021881	Anal abscess	10048946	4	24150	4648	54308082	54336884	1.93527	0.725963	5.15903	N	0.951819	-0.586795	1.99563	N	no signal(-)
Blood and lymphatic system disorders	10005329	Iron deficiency anaemia	10022972	4	24150	8014	54304716	54336884	1.12236	0.421096	2.99145	N	0.166427	-1.15954	1.4223	N	no signal(-)
Investigations	10022891	White blood cell count increased	10047943	4	24150	35146	54277584	54336884	0.255792	0.0959885	0.681641	N	-1.96578	-3.02406	-0.442837	N	no signal(-)
Vascular disorders	10047065	Haematoma	10018852	4	24150	23738	54288992	54336884	0.3788	0.142145	1.00946	N	-1.3997	-2.49914	0.0821691	N	no signal(-)
Metabolism and nutrition disorders	10027433	Metabolic disorder	10058097	4	24150	5139	54307591	54336884	1.75035	0.656622	4.66589	N	0.80706	-0.685867	1.89642	N	no signal(-)
Surgical and medical procedures	10042613	Transfusion	10066152	4	24150	9581	54303149	54336884	0.938765	0.352228	2.50201	N	-0.0911087	-1.36437	1.21734	N	no signal(-)
Neoplasms benign, malignant and unspecified (incl cysts and polyps)	10029104	Thyroid cancer metastatic	10055107	4	24150	244	54312486	54336884	36.8683	13.7257	99.0309	Y	5.18126	0.867062	3.47388	Y	weak signal(+)
Cardiac disorders	10007541	Dilated cardiomyopathy	10056419	4	24150	4676	54308054	54336884	1.92368	0.721617	5.12812	N	0.943161	-0.592631	1.98978	N	no signal(-)
Musculoskeletal and connective tissue disorders	10028395	Spinal deformity	10058907	4	24150	1550	54311180	54336884	5.80364	2.17524	15.4844	Y	2.53368	0.271236	2.85642	Y	weak signal(+)
Neoplasms benign, malignant and unspecified (incl cysts and polyps)	10029104	Metastases to pituitary gland	10049728	4	24150	34	54312696	54336884	264.585	93.8823	745.671	Y	7.88753	0.926396	3.66786	Y	weak signal(+)
Vascular disorders	10047065	Embolism	10061169	4	24150	7553	54305177	54336884	1.19087	0.446795	3.1741	N	0.251856	-1.09329	1.4886	N	no signal(-)
Nervous system disorders	10029205	Spinal cord disorder	10061367	4	24150	1487	54311243	54336884	6.04953	2.26728	16.1413	Y	2.59339	0.295239	2.8806	Y	weak signal(+)
Investigations	10022891	Electrocardiogram change	10061116	4	24150	874	54311856	54336884	10.2926	3.85398	27.488	Y	3.35738	0.551879	3.14025	Y	weak signal(+)
Infections and infestations	10021881	Streptococcal infection	10061372	4	24150	4817	54307913	54336884	1.86737	0.700501	4.97794	N	0.900337	-0.621668	1.96071	N	no signal(-)
Neoplasms benign, malignant and unspecified (incl cysts and polyps)	10029104	Metastases to pancreas	10049721	4	24150	383	54312347	54336884	23.4878	8.76965	62.9076	Y	4.53926	0.793556	3.39117	Y	weak signal(+)
Infections and infestations	10021881	Alveolar osteitis	10066995	4	24150	400	54312330	54336884	22.4896	8.39875	60.221	Y	4.47724	0.784634	3.38155	Y	weak signal(+)
Renal and urinary disorders	10038359	Chronic kidney disease	10064848	4	24150	78801	54233929	54336884	0.113994	0.0427787	0.303764	N	-3.13055	-4.13986	-1.55874	N	no signal(-)
Cardiac disorders	10007541	Left ventricular dysfunction	10049694	4	24150	5835	54306895	54336884	1.54155	0.578319	4.1091	N	0.623948	-0.815585	1.76656	N	no signal(-)
Skin and subcutaneous tissue disorders	10040785	Skin haemorrhage	10064265	4	24150	11561	54301169	54336884	0.777959	0.291903	2.07336	N	-0.362024	-1.58748	0.994119	N	no signal(-)
Psychiatric disorders	10037175	Mental disorder	10061284	4	24150	38865	54273865	54336884	0.2313	0.0867979	0.616369	N	-2.11088	-3.16081	-0.579611	N	no signal(-)
Cardiac disorders	10007541	Stress cardiomyopathy	10066286	4	24150	4786	54307944	54336884	1.87946	0.705037	5.0102	N	0.909644	-0.615334	1.96705	N	no signal(-)
Respiratory, thoracic and mediastinal disorders	10038738	Pulmonary toxicity	10061924	4	24150	5686	54307044	54336884	1.58195	0.59347	4.21683	N	0.661241	-0.788779	1.79339	N	no signal(-)
Gastrointestinal disorders	10017947	Gingival erythema	10067419	4	24150	784	54311946	54336884	11.4742	4.29531	30.6514	Y	3.5134	0.593574	3.18278	Y	weak signal(+)
Surgical and medical procedures	10042613	Tumour excision	10061392	4	24150	705	54312025	54336884	12.76	4.7753	34.0957	Y	3.66581	0.631126	3.22123	Y	weak signal(+)
Investigations	10022891	Neutrophil count abnormal	10061313	4	24150	2415	54310315	54336884	3.72484	1.39673	9.93354	Y	1.89526	-0.0235839	2.56012	N	no signal(-)
General disorders and administration site conditions	10018065	Nodule	10054107	4	24150	11795	54300935	54336884	0.762522	0.286112	2.03221	N	-0.390923	-1.6117	0.969883	N	no signal(-)
Vascular disorders	10047065	Peripheral arterial occlusive disease	10062585	4	24150	3792	54308938	54336884	2.37217	0.88977	6.32432	N	1.24519	-0.395933	2.1868	N	no signal(-)
General disorders and administration site conditions	10018065	Disease recurrence	10061819	4	24150	42355	54270375	54336884	0.212227	0.0796411	0.565542	N	-2.23493	-3.27834	-0.697146	N	no signal(-)
Injury, poisoning and procedural complications	10022117	Postoperative wound complication	10061468	4	24150	1159	54311571	54336884	7.76161	2.90786	20.7171	Y	2.95182	0.426995	3.01357	Y	weak signal(+)
Infections and infestations	10021881	Clostridium difficile infection	10054236	4	24150	18452	54294278	54336884	0.487364	0.182879	1.2988	N	-1.03635	-2.17117	0.41022	N	no signal(-)
Injury, poisoning and procedural complications	10022117	Intercepted medication error	10064382	4	24150	4424	54308306	54336884	2.03327	0.762707	5.42039	N	1.02301	-0.539235	2.04326	N	no signal(-)
Surgical and medical procedures	10042613	Artificial crown procedure	10058456	4	24150	442	54312288	54336884	20.3525	7.6042	54.4733	Y	4.33455	0.76273	3.35816	Y	weak signal(+)
Blood and lymphatic system disorders	10005329	Blood disorder	10061590	4	24150	7200	54305530	54336884	1.24926	0.468697	3.32979	N	0.320872	-1.04043	1.5415	N	no signal(-)
Musculoskeletal and connective tissue disorders	10028395	Soft tissue disorder	10061366	4	24150	1017	54311713	54336884	8.84536	3.31311	23.6154	Y	3.13969	0.487911	3.07525	Y	weak signal(+)
Skin and subcutaneous tissue disorders	10040785	Toxic skin eruption	10057970	4	24150	8951	54303779	54336884	1.00485	0.377018	2.67818	N	0.00697628	-1.28548	1.29628	N	no signal(-)
Musculoskeletal and connective tissue disorders	10028395	Temporomandibular pain and dysfunction syndrome	10090578	4	24150	2799	54309931	54336884	3.2138	1.20523	8.56973	Y	1.6827	-0.137416	2.44592	N	no signal(-)
Social circumstances	10041244	Impaired quality of life	10076936	4	24150	11635	54301095	54336884	0.77301	0.290047	2.06017	N	-0.371225	-1.59518	0.986411	N	no signal(-)
Infections and infestations	10021881	Pneumocystis jirovecii pneumonia	10073755	4	24150	10732	54301998	54336884	0.838066	0.314452	2.23358	N	-0.254715	-1.49822	1.08342	N	no signal(-)
Injury, poisoning and procedural complications	10022117	Product use issue	10076309	4	24150	156928	54155802	54336884	0.0571594	0.0214505	0.152313	N	-4.12433	-5.11354	-2.53246	N	no signal(-)
Injury, poisoning and procedural complications	10022117	Incorrect product administration duration	10081581	4	24150	45228	54267502	54336884	0.198735	0.0745783	0.529588	N	-2.3296	-3.36838	-0.787196	N	no signal(-)
Surgical and medical procedures	10042613	Tooth restoration	10085637	4	24150	426	54312304	54336884	21.117	7.8885	56.5287	Y	4.38726	0.77105	3.36701	Y	weak signal(+)
Infections and infestations	10021881	Root canal infection	10075136	4	24150	415	54312315	54336884	21.6767	8.09661	58.0341	Y	4.42465	0.776787	3.37314	Y	weak signal(+)
Social circumstances	10041244	Loss of personal independence in daily activities	10079487	4	24150	58949	54253781	54336884	0.152439	0.0572055	0.406214	N	-2.71182	-3.73458	-1.15343	N	no signal(-)
Hepatobiliary disorders	10019805	Drug-induced liver injury	10072268	4	24150	23771	54288959	54336884	0.378274	0.141947	1.00806	N	-1.4017	-2.50097	0.0803384	N	no signal(-)
Hepatobiliary disorders	10019805	Immune-mediated hepatitis	10078962	3	24151	1270	54311460	54336884	5.31219	1.71085	16.4943	Y	2.4064	-0.09248	2.79767	N	no signal(-)
Respiratory, thoracic and mediastinal disorders	10038738	Hypersensitivity pneumonitis	10081988	3	24151	1881	54310849	54336884	3.58661	1.15561	11.1316	Y	1.84083	-0.32245	2.56624	N	no signal(-)
Injury, poisoning and procedural complications	10022117	Intentional product use issue	10076308	3	24151	73877	54238853	54336884	0.0911984	0.0294101	0.282799	N	-3.45248	-4.52365	-1.63794	N	no signal(-)
Injury, poisoning and procedural complications	10022117	Occupational exposure to product	10073311	3	24151	5963	54306767	54336884	1.13129	0.364729	3.50897	N	0.177868	-1.31221	1.57438	N	no signal(-)
Blood and lymphatic system disorders	10005329	Bone marrow infiltration	10075173	3	24151	331	54312399	54336884	20.3825	6.53964	63.5273	Y	4.33671	0.348319	3.25112	Y	weak signal(+)
Nervous system disorders	10029205	Hypocalcaemic seizure	10072456	3	24151	58	54312672	54336884	116.321	36.4443	371.269	Y	6.78968	0.472153	3.4494	Y	weak signal(+)
Cardiac disorders	10007541	Toxic cardiomyopathy	10083657	3	24151	235	54312495	54336884	28.709	9.192	89.6656	Y	4.8256	0.399492	3.30916	Y	weak signal(+)
Musculoskeletal and connective tissue disorders	10028395	Immunoglobulin G4 related disease	10077271	3	24151	237	54312493	54336884	28.4667	9.11499	88.9035	Y	4.81353	0.398433	3.30791	Y	weak signal(+)
Neoplasms benign, malignant and unspecified (incl cysts and polyps)	10029104	Invasive ductal breast carcinoma	10073095	3	24151	2382	54310348	54336884	2.83222	0.912718	8.78855	N	1.50064	-0.487141	2.40091	N	no signal(-)
Neoplasms benign, malignant and unspecified (incl cysts and polyps)	10029104	Metastases to pelvis	10070913	3	24151	538	54312192	54336884	12.5401	4.03136	39.0077	Y	3.64093	0.240437	3.13669	Y	weak signal(+)
Neoplasms benign, malignant and unspecified (incl cysts and polyps)	10029104	Hepatic cancer	10073069	3	24151	25373	54287357	54336884	0.265774	0.0857044	0.824182	N	-1.91076	-3.0613	-0.175443	N	no signal(-)
Renal and urinary disorders	10038359	Ureterolithiasis	10077989	3	24151	1600	54311130	54336884	4.21653	1.35836	13.0887	Y	2.07386	-0.221175	2.66805	N	no signal(-)
Gastrointestinal disorders	10017947	Anal incontinence	10077605	3	24151	11997	54300733	54336884	0.562237	0.181291	1.74366	N	-0.83033	-2.10639	0.779723	N	no signal(-)
Investigations	10022891	SARS-CoV-2 test positive	10084271	3	24151	12282	54300448	54336884	0.549187	0.177084	1.70318	N	-0.864194	-2.13495	0.75115	N	no signal(-)
General disorders and administration site conditions	10018065	Non-cardiac chest pain	10062501	3	24151	3047	54309683	54336884	2.21407	0.713622	6.86932	N	1.14582	-0.68028	2.20724	N	no signal(-)
Infections and infestations	10021881	Oral pustule	10056674	3	24151	218	54312512	54336884	30.9478	9.90327	96.712	Y	4.93251	0.408465	3.31997	Y	weak signal(+)
Cardiac disorders	10007541	Cardiac valve disease	10061406	3	24151	5291	54307439	54336884	1.27499	0.411043	3.95483	N	0.350274	-1.18918	1.69754	N	no signal(-)
Musculoskeletal and connective tissue disorders	10028395	Bone fistula	10051542	3	24151	158	54312572	54336884	42.7002	13.624	133.83	Y	5.3895	0.439159	3.36019	Y	weak signal(+)
Neoplasms benign, malignant and unspecified (incl cysts and polyps)	10029104	Metastases to soft tissue	10062197	3	24151	206	54312524	54336884	32.7506	10.4754	102.392	Y	5.01306	0.414751	3.32773	Y	weak signal(+)
General disorders and administration site conditions	10018065	Secretion discharge	10053459	3	24151	10064	54302666	54336884	0.67025	0.216114	2.0787	N	-0.57693	-1.89613	0.990072	N	no signal(-)
Investigations	10022891	Vitamin D increased	10062134	3	24151	529	54312201	54336884	12.7535	4.09973	39.6735	Y	3.66513	0.245006	3.14144	Y	weak signal(+)
Infections and infestations	10021881	Gastrointestinal bacterial infection	10068306	3	24151	984	54311746	54336884	6.85622	2.20727	21.2968	Y	2.77351	0.0289943	2.92046	Y	weak signal(+)
Surgical and medical procedures	10042613	Radiotherapy to bone	10062089	3	24151	23	54312707	54336884	293.332	88.0667	977.03	Y	8.01998	0.436804	3.52877	Y	weak signal(+)
Injury, poisoning and procedural complications	10022117	Skin abrasion	10064990	3	24151	6492	54306238	54336884	1.0391	0.335014	3.22294	N	0.0553027	-1.40219	1.48433	N	no signal(-)
Musculoskeletal and connective tissue disorders	10028395	Chondrocalcinosis	10061761	3	24151	1262	54311468	54336884	5.34587	1.72168	16.599	Y	2.41549	-0.089215	2.80097	N	no signal(-)
Nervous system disorders	10029205	Dysstasia	10050256	3	24151	26538	54286192	54336884	0.254102	0.0819405	0.787982	N	-1.97552	-3.12088	-0.235038	N	no signal(-)
Investigations	10022891	Renal function test abnormal	10061480	3	24151	3938	54308792	54336884	1.71309	0.55222	5.31433	N	0.77607	-0.904227	1.98287	N	no signal(-)
Nervous system disorders	10029205	Neurological symptom	10060860	3	24151	4905	54307825	54336884	1.37534	0.443382	4.2662	N	0.459497	-1.11345	1.77335	N	no signal(-)
Vascular disorders	10047065	Ischaemia	10061255	3	24151	4282	54308448	54336884	1.57546	0.507871	4.8872	N	0.655337	-0.982177	1.9048	N	no signal(-)
Respiratory, thoracic and mediastinal disorders	10038738	Upper-airway cough syndrome	10070488	3	24151	7459	54305271	54336884	0.904373	0.291587	2.80496	N	-0.14493	-1.55343	1.33297	N	no signal(-)
Neoplasms benign, malignant and unspecified (incl cysts and polyps)	10029104	Bone cancer metastatic	10055101	3	24151	466	54312264	54336884	14.4777	4.65198	45.0566	Y	3.84697	0.277324	3.1752	Y	weak signal(+)
Neoplasms benign, malignant and unspecified (incl cysts and polyps)	10029104	Lymphangiosis carcinomatosa	10053132	3	24151	947	54311783	54336884	7.1241	2.29336	22.1304	Y	2.82863	0.0454638	2.93715	Y	weak signal(+)
Neoplasms benign, malignant and unspecified (incl cysts and polyps)	10029104	Hepatic cancer metastatic	10055110	3	24151	789	54311941	54336884	8.55075	2.75163	26.5717	Y	3.09106	0.117901	3.0108	Y	weak signal(+)
Nervous system disorders	10029205	Central nervous system lesion	10051290	3	24151	12917	54299813	54336884	0.522183	0.168378	1.61943	N	-0.936902	-2.19663	0.68945	N	no signal(-)
Injury, poisoning and procedural complications	10022117	Muscle strain	10050031	3	24151	7776	54304954	54336884	0.8675	0.279701	2.69058	N	-0.204952	-1.59975	1.28662	N	no signal(-)
Social circumstances	10041244	Impaired driving ability	10049564	3	24151	10094	54302636	54336884	0.668257	0.215471	2.07252	N	-0.581223	-1.89964	0.986562	N	no signal(-)
Surgical and medical procedures	10042613	Dialysis	10061105	3	24151	12892	54299838	54336884	0.523196	0.168704	1.62257	N	-0.934108	-2.19425	0.69183	N	no signal(-)
Infections and infestations	10021881	Pneumonia bacterial	10060946	3	24151	7533	54305197	54336884	0.895488	0.288723	2.7774	N	-0.159167	-1.56438	1.32201	N	no signal(-)
Social circumstances	10041244	Dental prosthesis user	10050857	3	24151	122	54312608	54336884	55.3002	17.589	173.865	Y	5.75463	0.45584	3.38691	Y	weak signal(+)
Injury, poisoning and procedural complications	10022117	Tooth avulsion	10065953	3	24151	152	54312578	54336884	44.3857	14.1559	139.171	Y	5.44429	0.442076	3.36446	Y	weak signal(+)
Injury, poisoning and procedural complications	10022117	Wound	10052428	3	24151	23017	54289713	54336884	0.292991	0.0944804	0.90859	N	-1.77018	-2.93271	-0.0468331	N	no signal(-)
Investigations	10022891	Body height decreased	10056812	3	24151	10205	54302525	54336884	0.660987	0.213128	2.04996	N	-0.596996	-1.91255	0.973647	N	no signal(-)
Infections and infestations	10021881	Pseudomonas infection	10061471	3	24151	7125	54305605	54336884	0.946773	0.305254	2.9365	N	-0.0788651	-1.50297	1.38347	N	no signal(-)
Product issues	10077536	Device issue	10069868	3	24151	70661	54242069	54336884	0.0953548	0.0307504	0.295688	N	-3.38827	-4.46138	-1.57567	N	no signal(-)
Infections and infestations	10021881	Periorbital abscess	10052458	3	24151	41	54312689	54336884	164.552	50.952	531.43	Y	7.26098	0.46586	3.47699	Y	weak signal(+)
Metabolism and nutrition disorders	10027433	Dyslipidaemia	10058108	3	24151	4535	54308195	54336884	1.48756	0.479546	4.61443	N	0.572576	-1.03693	1.84997	N	no signal(-)
Neoplasms benign, malignant and unspecified (incl cysts and polyps)	10029104	Lung neoplasm	10062042	3	24151	4034	54308696	54336884	1.67232	0.539083	5.1878	N	0.741349	-0.926407	1.96065	N	no signal(-)
Metabolism and nutrition disorders	10027433	Appetite disorder	10060961	3	24151	5490	54307240	54336884	1.22877	0.396147	3.81142	N	0.297038	-1.22672	1.65996	N	no signal(-)
Musculoskeletal and connective tissue disorders	10028395	Intervertebral disc degeneration	10061246	3	24151	8622	54304108	54336884	0.782368	0.252258	2.42648	N	-0.353892	-1.71655	1.16975	N	no signal(-)
Reproductive system and breast disorders	10038604	Prostatomegaly	10051482	3	24151	3513	54309217	54336884	1.92036	0.619	5.95761	N	0.940697	-0.801723	2.08555	N	no signal(-)
General disorders and administration site conditions	10018065	Injury associated with device	10069803	3	24151	17684	54295046	54336884	0.381387	0.122982	1.18274	N	-1.38999	-2.59078	0.295174	N	no signal(-)
Injury, poisoning and procedural complications	10022117	Joint injury	10060820	3	24151	18787	54293943	54336884	0.358988	0.11576	1.11327	N	-1.47726	-2.66846	0.21748	N	no signal(-)
Vascular disorders	10047065	Aortic arteriosclerosis	10065558	3	24151	2944	54309786	54336884	2.29153	0.738576	7.10981	N	1.19539	-0.652003	2.23558	N	no signal(-)
Gastrointestinal disorders	10017947	Oroantral fistula	10065120	3	24151	199	54312531	54336884	33.9026	10.8408	106.024	Y	5.06221	0.418394	3.33231	Y	weak signal(+)
Neoplasms benign, malignant and unspecified (incl cysts and polyps)	10029104	Non-small cell lung cancer metastatic	10059515	3	24151	697	54312033	54336884	9.67942	3.11395	30.0876	Y	3.26921	0.161722	3.05557	Y	weak signal(+)
General disorders and administration site conditions	10018065	Medical device pain	10059057	3	24151	2058	54310672	54336884	3.27813	1.0563	10.1734	Y	1.71129	-0.382796	2.50563	N	no signal(-)
Hepatobiliary disorders	10019805	Liver injury	10067125	3	24151	18178	54294552	54336884	0.371019	0.11964	1.15058	N	-1.42973	-2.62609	0.259859	N	no signal(-)
Neoplasms benign, malignant and unspecified (incl cysts and polyps)	10029104	Thyroid cancer	10066474	3	24151	11298	54301432	54336884	0.59703	0.192508	1.85158	N	-0.743746	-2.03384	0.852298	N	no signal(-)
Gastrointestinal disorders	10017947	Subileus	10050396	3	24151	1930	54310800	54336884	3.49555	1.1263	10.8487	Y	1.80379	-0.339409	2.5492	N	no signal(-)
Surgical and medical procedures	10042613	Chemotherapy	10061758	3	24151	2738	54309992	54336884	2.46395	0.794113	7.64509	N	1.29993	-0.593732	2.294	N	no signal(-)
Immune system disorders	10021428	Cytokine release syndrome	10052015	3	24151	12040	54300690	54336884	0.560228	0.180644	1.73743	N	-0.835491	-2.11073	0.775376	N	no signal(-)
Metabolism and nutrition disorders	10027433	Type 2 diabetes mellitus	10067585	3	24151	30610	54282120	54336884	0.220282	0.0710353	0.683101	N	-2.18144	-3.31171	-0.425896	N	no signal(-)
Investigations	10022891	Blood 1,25-dihydroxycholecalciferol increased	10053810	3	24151	58	54312672	54336884	116.321	36.4443	371.269	Y	6.78968	0.472153	3.4494	Y	weak signal(+)
Neoplasms benign, malignant and unspecified (incl cysts and polyps)	10029104	Metastases to bone marrow	10051662	3	24151	441	54312289	54336884	15.2984	4.91469	47.6207	Y	3.926	0.290304	3.18887	Y	weak signal(+)
Gastrointestinal disorders	10017947	Duodenal ulcer	10013836	3	24151	6293	54306437	54336884	1.07196	0.345606	3.32489	N	0.100197	-1.369	1.51755	N	no signal(-)
Cardiac disorders	10007541	Myocardial ischaemia	10028600	3	24151	10913	54301817	54336884	0.618097	0.1993	1.91692	N	-0.69374	-1.99227	0.893888	N	no signal(-)
Investigations	10022891	Blood urea abnormal	10005846	3	24151	776	54311954	54336884	8.694	2.79763	27.0178	Y	3.11494	0.124018	3.01703	Y	weak signal(+)
Gastrointestinal disorders	10017947	Diarrhoea haemorrhagic	10012741	3	24151	8338	54304392	54336884	0.80902	0.260849	2.50916	N	-0.305588	-1.67839	1.20793	N	no signal(-)
Neoplasms benign, malignant and unspecified (incl cysts and polyps)	10029104	Pancreatic carcinoma metastatic	10033610	3	24151	2643	54310087	54336884	2.55252	0.82264	7.92008	N	1.35082	-0.566047	2.32176	N	no signal(-)
Endocrine disorders	10014698	Diabetes insipidus	10012599	3	24151	2153	54310577	54336884	3.13348	1.00973	9.72411	Y	1.64628	-0.414177	2.47413	N	no signal(-)
Infections and infestations	10021881	Peritonitis	10034674	3	24151	19404	54293326	54336884	0.347569	0.112079	1.07785	N	-1.52387	-2.71015	0.175778	N	no signal(-)
Cardiac disorders	10007541	Cardiac failure chronic	10007558	3	24151	3681	54309049	54336884	1.8327	0.59076	5.68557	N	0.873359	-0.843116	2.04408	N	no signal(-)
Gastrointestinal disorders	10017947	Lip swelling	10024570	3	24151	29377	54283353	54336884	0.229533	0.0740183	0.711789	N	-2.12213	-3.25655	-0.370722	N	no signal(-)
Infections and infestations	10021881	Furuncle	10017553	3	24151	7223	54305507	54336884	0.933926	0.301113	2.89665	N	-0.098565	-1.51796	1.36847	N	no signal(-)
Gastrointestinal disorders	10017947	Tooth discolouration	10044032	3	24151	2714	54310016	54336884	2.48574	0.801131	7.71274	N	1.31262	-0.586788	2.30096	N	no signal(-)
Blood and lymphatic system disorders	10005329	Lymphopenia	10025327	3	24151	12239	54300491	54336884	0.551117	0.177706	1.70917	N	-0.859135	-2.13068	0.755425	N	no signal(-)
Injury, poisoning and procedural complications	10022117	Tooth injury	10044043	3	24151	3980	54308750	54336884	1.69501	0.546395	5.25822	N	0.760777	-0.913973	1.9731	N	no signal(-)
Hepatobiliary disorders	10019805	Cholelithiasis	10008629	3	24151	29178	54283552	54336884	0.231099	0.0745234	0.716647	N	-2.11233	-3.24744	-0.361616	N	no signal(-)
Surgical and medical procedures	10042613	Wisdom teeth removal	10047991	3	24151	1101	54311629	54336884	6.12762	1.97307	19.0301	Y	2.61189	-0.0219145	2.86893	N	no signal(-)
General disorders and administration site conditions	10018065	Injection site warmth	10022112	3	24151	18905	54293825	54336884	0.356747	0.115038	1.10632	N	-1.48629	-2.67652	0.209411	N	no signal(-)
Hepatobiliary disorders	10019805	Hepatic cirrhosis	10019641	3	24151	15822	54296908	54336884	0.426285	0.137459	1.32199	N	-1.2295	-2.44935	0.436642	N	no signal(-)
Hepatobiliary disorders	10019805	Jaundice cholestatic	10023129	3	24151	3156	54309574	54336884	2.1376	0.688987	6.63193	N	1.09516	-0.709615	2.17784	N	no signal(-)
Musculoskeletal and connective tissue disorders	10028395	Jaw cyst	10023146	3	24151	196	54312534	54336884	34.4215	11.0053	107.661	Y	5.08379	0.419949	3.33429	Y	weak signal(+)
Skin and subcutaneous tissue disorders	10040785	Toxic epidermal necrolysis	10044223	3	24151	13038	54299692	54336884	0.517336	0.166815	1.60439	N	-0.95035	-2.20808	0.677987	N	no signal(-)
Injury, poisoning and procedural complications	10022117	Gingival injury	10049300	3	24151	209	54312521	54336884	32.2805	10.3263	100.91	Y	4.9925	0.413184	3.32578	Y	weak signal(+)
Investigations	10022891	Blood cholesterol increased	10005425	3	24151	40556	54272174	54336884	0.16623	0.0536055	0.515475	N	-2.58732	-3.69313	-0.807364	N	no signal(-)
Social circumstances	10041244	Wheelchair user	10047920	3	24151	3905	54308825	54336884	1.72757	0.556885	5.35927	N	0.788202	-0.896523	1.99058	N	no signal(-)
Investigations	10022891	Protein total decreased	10037014	3	24151	3373	54309357	54336884	2.00007	0.644681	6.20503	N	0.999317	-0.766298	2.12104	N	no signal(-)
Musculoskeletal and connective tissue disorders	10028395	Muscle disorder	10028300	3	24151	7439	54305291	54336884	0.906805	0.292371	2.81251	N	-0.141058	-1.55046	1.33594	N	no signal(-)
Gastrointestinal disorders	10017947	Swollen tongue	10042727	3	24151	28009	54284721	54336884	0.24075	0.0776352	0.746575	N	-2.05334	-3.19277	-0.306932	N	no signal(-)
Eye disorders	10015919	Ocular hyperaemia	10030041	3	24151	38989	54273741	54336884	0.172915	0.0557614	0.536209	N	-2.53047	-3.63934	-0.753562	N	no signal(-)
General disorders and administration site conditions	10018065	Facial pain	10016059	3	24151	7858	54304872	54336884	0.858446	0.276782	2.66249	N	-0.220081	-1.6115	1.27486	N	no signal(-)
Infections and infestations	10021881	Vaginal infection	10046914	3	24151	4132	54308598	54336884	1.63265	0.526302	5.0647	N	0.706745	-0.948703	1.93832	N	no signal(-)
Gastrointestinal disorders	10017947	Gingival erosion	10018282	3	24151	240	54312490	54336884	28.1109	9.00185	87.7844	Y	4.7956	0.396842	3.30602	Y	weak signal(+)
Injury, poisoning and procedural complications	10022117	Forearm fracture	10016997	3	24151	596	54312134	54336884	11.3197	3.64016	35.2008	Y	3.494	0.211282	3.10651	Y	weak signal(+)
Musculoskeletal and connective tissue disorders	10028395	Osteochondrosis	10031233	3	24151	1053	54311677	54336884	6.40694	2.06286	19.899	Y	2.67602	-0.00124006	2.88984	N	no signal(-)
Blood and lymphatic system disorders	10005329	Normochromic normocytic anaemia	10029783	3	24151	2690	54310040	54336884	2.50792	0.808275	7.7816	N	1.32542	-0.57981	2.30796	N	no signal(-)
Metabolism and nutrition disorders	10027433	Diabetes mellitus inadequate control	10012607	3	24151	15785	54296945	54336884	0.427284	0.137781	1.32509	N	-1.22612	-2.4464	0.439599	N	no signal(-)
Infections and infestations	10021881	Otitis media	10033078	3	24151	2965	54309765	54336884	2.2753	0.733347	7.05942	N	1.18514	-0.657813	2.22976	N	no signal(-)
Nervous system disorders	10029205	Migraine	10027599	3	24151	81606	54231124	54336884	0.0825492	0.0266209	0.255978	N	-3.59602	-4.66314	-1.77744	N	no signal(-)
Respiratory, thoracic and mediastinal disorders	10038738	Bronchospasm	10006482	3	24151	12902	54299828	54336884	0.52279	0.168574	1.62131	N	-0.935226	-2.1952	0.690878	N	no signal(-)
Musculoskeletal and connective tissue disorders	10028395	Polyarthritis	10036030	3	24151	4332	54308398	54336884	1.55727	0.502011	4.83076	N	0.6386	-0.993164	1.89379	N	no signal(-)
Musculoskeletal and connective tissue disorders	10028395	Fasciitis	10016228	3	24151	600	54312130	54336884	11.2443	3.61596	34.9655	Y	3.4844	0.20929	3.10446	Y	weak signal(+)
Gastrointestinal disorders	10017947	Gastric haemorrhage	10017788	3	24151	10763	54301967	54336884	0.626713	0.202078	1.94365	N	-0.673778	-1.97574	0.910422	N	no signal(-)
Infections and infestations	10021881	Gangrene	10017711	3	24151	5554	54307176	54336884	1.21461	0.391583	3.76748	N	0.280326	-1.23859	1.64808	N	no signal(-)
Neoplasms benign, malignant and unspecified (incl cysts and polyps)	10029104	Gastric cancer	10017758	3	24151	24596	54288134	54336884	0.274174	0.0884129	0.850232	N	-1.8659	-3.02015	-0.134282	N	no signal(-)
General disorders and administration site conditions	10018065	Decreased activity	10011953	3	24151	9309	54303421	54336884	0.72462	0.233642	2.24735	N	-0.464459	-1.8049	1.08135	N	no signal(-)
Neoplasms benign, malignant and unspecified (incl cysts and polyps)	10029104	Malignant melanoma	10025650	3	24151	11843	54300887	54336884	0.569549	0.183649	1.76634	N	-0.811696	-2.09071	0.795402	N	no signal(-)
Psychiatric disorders	10037175	Sleep disorder due to general medical condition, insomnia type	10040986	3	24151	4314	54308416	54336884	1.56377	0.504105	4.85093	N	0.644603	-0.989219	1.89775	N	no signal(-)
Hepatobiliary disorders	10019805	Hepatitis	10019717	3	24151	22316	54290414	54336884	0.302199	0.0974493	0.937145	N	-1.72557	-2.89213	-0.00624345	N	no signal(-)
Injury, poisoning and procedural complications	10022117	Humerus fracture	10020462	3	24151	4382	54308348	54336884	1.5395	0.496285	4.77562	N	0.622055	-1.00407	1.88287	N	no signal(-)
Metabolism and nutrition disorders	10027433	Hypercholesterolaemia	10020603	3	24151	7538	54305192	54336884	0.894894	0.288531	2.77556	N	-0.160124	-1.56512	1.32128	N	no signal(-)
Nervous system disorders	10029205	Aphasia	10002948	3	24151	27652	54285078	54336884	0.24386	0.078638	0.756219	N	-2.03484	-3.17565	-0.289811	N	no signal(-)
Gastrointestinal disorders	10017947	Aphthous ulcer	10002959	3	24151	8694	54304036	54336884	0.775887	0.250169	2.40638	N	-0.365886	-1.72607	1.16023	N	no signal(-)
Eye disorders	10015919	Keratitis	10023332	3	24151	2561	54310169	54336884	2.63425	0.848963	8.17385	N	1.39624	-0.541717	2.34616	N	no signal(-)
Injury, poisoning and procedural complications	10022117	Fractured sacrum	10017308	3	24151	1084	54311646	54336884	6.22372	2.00396	19.329	Y	2.63428	-0.0146253	2.8763	N	no signal(-)
Eye disorders	10015919	Lacrimation increased	10023644	3	24151	25084	54287646	54336884	0.268838	0.0866922	0.833683	N	-1.89424	-3.04613	-0.16027	N	no signal(-)
General disorders and administration site conditions	10018065	Performance status decreased	10048919	3	24151	4252	54308478	54336884	1.58657	0.511454	4.9217	N	0.665473	-0.975544	1.91144	N	no signal(-)
Nervous system disorders	10029205	Hypotonia	10021118	3	24151	9066	54303664	54336884	0.744046	0.239904	2.30761	N	-0.426311	-1.77426	1.112	N	no signal(-)
Nervous system disorders	10029205	VIth nerve paralysis	10047641	3	24151	1023	54311707	54336884	6.59484	2.12326	20.4835	Y	2.7176	0.0118297	2.90307	Y	weak signal(+)
Investigations	10022891	Creatinine renal clearance increased	10011364	3	24151	666	54312064	54336884	10.13	3.25853	31.4916	Y	3.33455	0.17677	3.071	Y	weak signal(+)
Gastrointestinal disorders	10017947	Tooth erosion	10044038	3	24151	792	54311938	54336884	8.51837	2.74123	26.4708	Y	3.08561	0.116492	3.00936	Y	weak signal(+)
Respiratory, thoracic and mediastinal disorders	10038738	Throat irritation	10043521	3	24151	38663	54274067	54336884	0.174374	0.0562319	0.540733	N	-2.51836	-3.62789	-0.742112	N	no signal(-)
Injury, poisoning and procedural complications	10022117	Subdural haematoma	10042361	3	24151	13051	54299679	54336884	0.51682	0.166649	1.60279	N	-0.951788	-2.20931	0.676761	N	no signal(-)
Nervous system disorders	10029205	Head discomfort	10019194	3	24151	15096	54297634	54336884	0.446792	0.144071	1.38559	N	-1.16175	-2.39022	0.495793	N	no signal(-)
Blood and lymphatic system disorders	10005329	Splenomegaly	10041660	3	24151	10553	54302177	54336884	0.639186	0.206099	1.98234	N	-0.645359	-1.95228	0.933892	N	no signal(-)
Eye disorders	10015919	Dry eye	10013774	3	24151	38203	54274527	54336884	0.176476	0.0569095	0.547249	N	-2.5011	-3.61158	-0.7258	N	no signal(-)
Injury, poisoning and procedural complications	10022117	Accidental overdose	10000381	3	24151	31175	54281555	54336884	0.216288	0.0697473	0.670713	N	-2.20782	-3.3363	-0.45049	N	no signal(-)
Injury, poisoning and procedural complications	10022117	Road traffic accident	10039203	3	24151	36905	54275825	54336884	0.182687	0.0589124	0.566511	N	-2.45123	-3.56454	-0.678751	N	no signal(-)
Respiratory, thoracic and mediastinal disorders	10038738	Acute pulmonary oedema	10001029	3	24151	5075	54307655	54336884	1.32926	0.428534	4.12323	N	0.410372	-1.14729	1.73947	N	no signal(-)
Nervous system disorders	10029205	Carpal tunnel syndrome	10007697	3	24151	12381	54300349	54336884	0.544795	0.175668	1.68956	N	-0.875773	-2.14474	0.741355	N	no signal(-)
Gastrointestinal disorders	10017947	Hiatus hernia	10020028	3	24151	11855	54300875	54336884	0.568973	0.183463	1.76455	N	-0.813157	-2.09194	0.794174	N	no signal(-)
Metabolism and nutrition disorders	10027433	Hypernatraemia	10020679	3	24151	4363	54308367	54336884	1.54621	0.498446	4.79642	N	0.62832	-0.999935	1.88701	N	no signal(-)
Investigations	10022891	Full blood count decreased	10017413	3	24151	17626	54295104	54336884	0.382642	0.123387	1.18663	N	-1.38525	-2.58658	0.299378	N	no signal(-)
Psychiatric disorders	10037175	Suicidal ideation	10042458	3	24151	81867	54230863	54336884	0.0822856	0.0265359	0.255161	N	-3.60063	-4.66763	-1.78193	N	no signal(-)
General disorders and administration site conditions	10018065	Fibrosis	10016642	3	24151	2769	54309961	54336884	2.43637	0.785228	7.55944	N	1.2837	-0.602653	2.28506	N	no signal(-)
Respiratory, thoracic and mediastinal disorders	10038738	Pleurisy	10035618	3	24151	5552	54307178	54336884	1.21505	0.391724	3.76884	N	0.280845	-1.23822	1.64845	N	no signal(-)
Musculoskeletal and connective tissue disorders	10028395	Periostitis	10034551	3	24151	378	54312352	54336884	17.8481	5.73015	55.593	Y	4.14677	0.323372	3.22407	Y	weak signal(+)
Cardiac disorders	10007541	Pericarditis	10034484	3	24151	11902	54300828	54336884	0.566725	0.182738	1.75758	N	-0.818864	-2.09674	0.789375	N	no signal(-)
Infections and infestations	10021881	Paronychia	10034016	3	24151	3656	54309074	54336884	1.84524	0.594798	5.72447	N	0.883183	-0.837031	2.05017	N	no signal(-)
Cardiac disorders	10007541	Arteriosclerosis coronary artery	10003211	3	24151	6440	54306290	54336884	1.04749	0.337719	3.24897	N	0.0668996	-1.39359	1.49293	N	no signal(-)
Neoplasms benign, malignant and unspecified (incl cysts and polyps)	10029104	Recurrent cancer	10038111	3	24151	3442	54309288	54336884	1.95997	0.631763	6.08057	N	0.970128	-0.783866	2.10344	N	no signal(-)
Gastrointestinal disorders	10017947	Mouth haemorrhage	10028024	3	24151	6416	54306314	54336884	1.05141	0.338982	3.26113	N	0.0722836	-1.3896	1.49692	N	no signal(-)
Neoplasms benign, malignant and unspecified (incl cysts and polyps)	10029104	Oesophageal carcinoma	10030155	3	24151	29176	54283554	54336884	0.231115	0.0745285	0.716696	N	-2.11223	-3.24735	-0.361525	N	no signal(-)
Skin and subcutaneous tissue disorders	10040785	Ecchymosis	10014080	3	24151	6265	54306465	54336884	1.07675	0.347151	3.33976	N	0.106627	-1.36427	1.52228	N	no signal(-)
Skin and subcutaneous tissue disorders	10040785	Acne	10000496	3	24151	69968	54242762	54336884	0.0963005	0.0310554	0.298621	N	-3.37405	-4.4476	-1.56189	N	no signal(-)
Infections and infestations	10021881	Osteomyelitis acute	10031253	3	24151	516	54312214	54336884	13.0748	4.20268	40.6763	Y	3.70083	0.251628	3.14833	Y	weak signal(+)
Nervous system disorders	10029205	Encephalopathy	10014625	3	24151	21473	54291257	54336884	0.314068	0.101276	0.973954	N	-1.67002	-2.84177	0.0441308	N	no signal(-)
Investigations	10022891	Blood pressure decreased	10005734	3	24151	58944	54253786	54336884	0.114334	0.0368708	0.354544	N	-3.12671	-4.20865	-1.32293	N	no signal(-)
Vascular disorders	10047065	Blood pressure fluctuation	10005746	3	24151	21742	54290988	54336884	0.31018	0.100023	0.961899	N	-1.68798	-2.85803	0.0278646	N	no signal(-)
Skin and subcutaneous tissue disorders	10040785	Dermatitis allergic	10012434	3	24151	10297	54302433	54336884	0.655081	0.211223	2.03164	N	-0.60994	-1.92316	0.963031	N	no signal(-)
Psychiatric disorders	10037175	Mood swings	10027951	3	24151	29041	54283689	54336884	0.23219	0.0748751	0.72003	N	-2.10554	-3.24114	-0.355314	N	no signal(-)
Respiratory, thoracic and mediastinal disorders	10038738	Asthma	10003553	3	24151	89763	54222967	54336884	0.0750364	0.0241982	0.232681	N	-3.73346	-4.79706	-1.91136	N	no signal(-)
Metabolism and nutrition disorders	10027433	Calcium deficiency	10006956	3	24151	1224	54311506	54336884	5.51184	1.77506	17.1151	Y	2.4595	-0.073606	2.81672	N	no signal(-)
Investigations	10022891	Aspartate aminotransferase abnormal	10003477	3	24151	1192	54311538	54336884	5.65981	1.82265	17.5752	Y	2.49762	-0.0603317	2.83012	N	no signal(-)
Infections and infestations	10021881	Encephalitis	10014581	3	24151	5913	54306817	54336884	1.14086	0.367813	3.53866	N	0.19001	-1.30341	1.58319	N	no signal(-)
Cardiac disorders	10007541	Mitral valve incompetence	10027727	3	24151	10244	54302486	54336884	0.65847	0.212316	2.04216	N	-0.602497	-1.91705	0.969137	N	no signal(-)
Surgical and medical procedures	10042613	Abortion induced	10000220	3	24151	8612	54304118	54336884	0.783276	0.252551	2.4293	N	-0.352219	-1.71522	1.17108	N	no signal(-)
Skin and subcutaneous tissue disorders	10040785	Dermatitis bullous	10012441	3	24151	6331	54306399	54336884	1.06553	0.343532	3.30493	N	0.0915153	-1.3754	1.51114	N	no signal(-)
Nervous system disorders	10029205	Peripheral sensory neuropathy	10034620	3	24151	4982	54307748	54336884	1.35408	0.436531	4.20023	N	0.437039	-1.12888	1.75791	N	no signal(-)
Infections and infestations	10021881	Gastroenteritis viral	10017918	3	24151	15556	54297174	54336884	0.433576	0.13981	1.3446	N	-1.20505	-2.42797	0.458034	N	no signal(-)
Infections and infestations	10021881	Peritonsillar abscess	10034686	3	24151	721	54312009	54336884	9.35722	3.01054	29.0837	Y	3.22057	0.15017	3.04375	Y	weak signal(+)
Neoplasms benign, malignant and unspecified (incl cysts and polyps)	10029104	Fibroma	10016629	3	24151	872	54311858	54336884	7.73685	2.49023	24.0375	Y	2.94728	0.0794148	2.97162	Y	weak signal(+)
Musculoskeletal and connective tissue disorders	10028395	Flank pain	10016750	3	24151	8259	54304471	54336884	0.81676	0.263344	2.53317	N	-0.291859	-1.66759	1.21874	N	no signal(-)
Cardiac disorders	10007541	Cardiac failure acute	10007556	3	24151	5686	54307044	54336884	1.18641	0.382494	3.67999	N	0.246457	-1.26276	1.62388	N	no signal(-)
Respiratory, thoracic and mediastinal disorders	10038738	Pleural disorder	10035595	3	24151	568	54312162	54336884	11.8778	3.81907	36.9413	Y	3.56307	0.225294	3.12099	Y	weak signal(+)
Infections and infestations	10021881	Gas gangrene	10017737	3	24151	300	54312430	54336884	22.4887	7.21161	70.1288	Y	4.47724	0.364855	3.2694	Y	weak signal(+)
Respiratory, thoracic and mediastinal disorders	10038738	Hiccups	10020039	3	24151	7084	54305646	54336884	0.952253	0.307021	2.9535	N	-0.0705428	-1.49665	1.38979	N	no signal(-)
Infections and infestations	10021881	Parotitis	10034038	3	24151	1008	54311722	54336884	6.69297	2.1548	20.7889	Y	2.73885	0.018408	2.90973	Y	weak signal(+)
Injury, poisoning and procedural complications	10022117	Spinal cord injury	10041552	3	24151	1507	54311223	54336884	4.47675	1.44209	13.8974	Y	2.16008	-0.18604	2.7034	N	no signal(-)
Immune system disorders	10021428	Immune system disorder	10021425	3	24151	11538	54301192	54336884	0.584608	0.188504	1.81305	N	-0.774064	-2.05916	0.826966	N	no signal(-)
Reproductive system and breast disorders	10038604	Gynaecomastia	10018800	3	24151	30047	54282683	54336884	0.224412	0.072367	0.695908	N	-2.15466	-3.28679	-0.400965	N	no signal(-)
Surgical and medical procedures	10042613	Cholecystectomy	10008611	3	24151	9839	54302891	54336884	0.68558	0.221056	2.12625	N	-0.544319	-1.86954	1.01668	N	no signal(-)
Respiratory, thoracic and mediastinal disorders	10038738	Throat tightness	10043528	3	24151	23841	54288889	54336884	0.282861	0.0912138	0.877172	N	-1.82092	-2.979	-0.0931289	N	no signal(-)
Infections and infestations	10021881	Chronic sinusitis	10009137	3	24151	3109	54309621	54336884	2.16991	0.699398	6.73225	N	1.11679	-0.697039	2.19044	N	no signal(-)
Psychiatric disorders	10037175	Panic attack	10033664	3	24151	32519	54280211	54336884	0.207344	0.0668631	0.642975	N	-2.26871	-3.39317	-0.507362	N	no signal(-)
Gastrointestinal disorders	10017947	Upper gastrointestinal haemorrhage	10046274	3	24151	15352	54297378	54336884	0.439339	0.141668	1.36248	N	-1.186	-2.41135	0.474657	N	no signal(-)
General disorders and administration site conditions	10018065	Ulcer	10045285	3	24151	14080	54298650	54336884	0.479041	0.154468	1.48561	N	-1.06125	-2.30317	0.582866	N	no signal(-)
Surgical and medical procedures	10042613	Caesarean section	10006924	3	24151	10954	54301776	54336884	0.615783	0.198554	1.90975	N	-0.699149	-1.99675	0.889401	N	no signal(-)
Gastrointestinal disorders	10017947	Colitis ischaemic	10009895	3	24151	5823	54306907	54336884	1.1585	0.373497	3.59337	N	0.212127	-1.28743	1.59919	N	no signal(-)
Skin and subcutaneous tissue disorders	10040785	Hyperkeratosis	10020649	3	24151	4901	54307829	54336884	1.37646	0.443744	4.26968	N	0.460673	-1.11265	1.77416	N	no signal(-)
Nervous system disorders	10029205	Subdural hygroma	10048626	3	24151	319	54312411	54336884	21.1492	6.78435	65.9297	Y	4.3895	0.354715	3.25815	Y	weak signal(+)
Nervous system disorders	10029205	Hypokinesia	10021021	3	24151	13117	54299613	54336884	0.514219	0.16581	1.59472	N	-0.959064	-2.21552	0.670551	N	no signal(-)
General disorders and administration site conditions	10018065	Injection site bruising	10022052	3	24151	66899	54245831	54336884	0.100724	0.0324819	0.312338	N	-3.30935	-4.38496	-1.49924	N	no signal(-)
Respiratory, thoracic and mediastinal disorders	10038738	Aphonia	10002953	3	24151	12097	54300633	54336884	0.557588	0.179792	1.72924	N	-0.842303	-2.11647	0.769633	N	no signal(-)
Cardiac disorders	10007541	Extrasystoles	10015856	3	24151	6421	54306309	54336884	1.05059	0.338718	3.25859	N	0.0711603	-1.39044	1.49609	N	no signal(-)
Injury, poisoning and procedural complications	10022117	Head injury	10019196	3	24151	27701	54285029	54336884	0.243428	0.0784988	0.754881	N	-2.03739	-3.17801	-0.292173	N	no signal(-)
Social circumstances	10041244	Disability	10013050	3	24151	17226	54295504	54336884	0.39153	0.126253	1.2142	N	-1.35213	-2.55726	0.328706	N	no signal(-)
Injury, poisoning and procedural complications	10022117	Joint dislocation	10023204	3	24151	9036	54303694	54336884	0.746516	0.2407	2.31527	N	-0.421531	-1.77043	1.11583	N	no signal(-)
Musculoskeletal and connective tissue disorders	10028395	Joint effusion	10023215	3	24151	6200	54306530	54336884	1.08804	0.35079	3.37479	N	0.121666	-1.35322	1.53334	N	no signal(-)
Endocrine disorders	10014698	Thyroiditis	10043778	2	24152	2477	54310253	54336884	1.81565	0.453799	7.26444	N	0.859911	-1.15411	2.17987	N	no signal(-)
Neoplasms benign, malignant and unspecified (incl cysts and polyps)	10029104	Non-Hodgkin's lymphoma	10029547	2	24152	5290	54307440	54336884	0.850121	0.21254	3.40033	N	-0.234143	-1.82693	1.50598	N	no signal(-)
Skin and subcutaneous tissue disorders	10040785	Eczema asteatotic	10014190	2	24152	389	54312341	54336884	11.5618	2.88107	46.3978	N	3.52443	-0.319136	3.02556	N	no signal(-)
Investigations	10022891	Blood parathyroid hormone abnormal	10005700	2	24152	601	54312129	54336884	7.48341	1.86712	29.9934	N	2.89944	-0.42828	2.91195	N	no signal(-)
Reproductive system and breast disorders	10038604	Breast mass	10006272	2	24152	5988	54306742	54336884	0.751015	0.187768	3.00383	N	-0.412886	-1.95456	1.37824	N	no signal(-)
Infections and infestations	10021881	Endocarditis	10014665	2	24152	4526	54308204	54336884	0.993637	0.24841	3.97454	N	-0.00920425	-1.67293	1.66014	N	no signal(-)
Neoplasms benign, malignant and unspecified (incl cysts and polyps)	10029104	Osteosarcoma recurrent	10031296	2	24152	45	54312685	54336884	99.9461	24.2443	412.023	N	6.58087	-0.162749	3.27175	N	no signal(-)
Investigations	10022891	Blood magnesium increased	10005655	2	24152	782	54311948	54336884	5.75129	1.43572	23.0389	N	2.52074	-0.516055	2.82227	N	no signal(-)
Psychiatric disorders	10037175	Paranoia	10033864	2	24152	15595	54297135	54336884	0.288316	0.0720947	1.15301	N	-1.79353	-3.06922	0.263066	N	no signal(-)
Musculoskeletal and connective tissue disorders	10028395	Dermatomyositis	10012503	2	24152	2169	54310561	54336884	2.07349	0.518201	8.2967	N	1.05131	-1.0571	2.27717	N	no signal(-)
Respiratory, thoracic and mediastinal disorders	10038738	Pleuritic pain	10035623	2	24152	2487	54310243	54336884	1.80835	0.451975	7.23521	N	0.854103	-1.15715	2.17682	N	no signal(-)
Eye disorders	10015919	Eye swelling	10015967	2	24152	32375	54280355	54336884	0.138838	0.0347188	0.555207	N	-2.84723	-4.02534	-0.693213	N	no signal(-)
Eye disorders	10015919	Eye haemorrhage	10015926	2	24152	12052	54300678	54336884	0.373098	0.0932925	1.4921	N	-1.42177	-2.75002	0.582366	N	no signal(-)
Skin and subcutaneous tissue disorders	10040785	Rash morbilliform	10037870	2	24152	2392	54310338	54336884	1.88017	0.469916	7.52274	N	0.910247	-1.12798	2.20607	N	no signal(-)
Respiratory, thoracic and mediastinal disorders	10038738	Productive cough	10036790	2	24152	39572	54273158	54336884	0.113573	0.0284009	0.454167	N	-3.13681	-4.29775	-0.965657	N	no signal(-)
Injury, poisoning and procedural complications	10022117	Fibula fracture	10016667	2	24152	2616	54310114	54336884	1.71917	0.429698	6.87822	N	0.781205	-1.19585	2.13803	N	no signal(-)
Gastrointestinal disorders	10017947	Proctitis	10036774	2	24152	2415	54310315	54336884	1.86227	0.465443	7.45105	N	0.896452	-1.1351	2.19894	N	no signal(-)
Infections and infestations	10021881	Pyelonephritis	10037596	2	24152	7535	54305195	54336884	0.596809	0.149221	2.38694	N	-0.744321	-2.20268	1.12995	N	no signal(-)
Surgical and medical procedures	10042613	Carpal tunnel decompression	10007695	2	24152	900	54311830	54336884	4.99722	1.24777	20.0135	N	2.31847	-0.570677	2.76682	N	no signal(-)
Gastrointestinal disorders	10017947	Gastritis erosive	10017865	2	24152	4296	54308434	54336884	1.04684	0.261706	4.18742	N	0.0660042	-1.62316	1.70997	N	no signal(-)
Musculoskeletal and connective tissue disorders	10028395	Rheumatoid arthritis	10039073	2	24152	94169	54218561	54336884	0.0476779	0.011923	0.190656	N	-4.38754	-5.50272	-2.1707	N	no signal(-)
General disorders and administration site conditions	10018065	Generalised oedema	10018092	2	24152	10697	54302033	54336884	0.420369	0.105111	1.68118	N	-1.24973	-2.60647	0.725965	N	no signal(-)
Neoplasms benign, malignant and unspecified (incl cysts and polyps)	10029104	Cholesteatoma	10008642	2	24152	201	54312529	54336884	22.3759	5.55735	90.0937	N	4.47012	-0.218462	3.13791	N	no signal(-)
Infections and infestations	10021881	Infection susceptibility increased	10021866	2	24152	1871	54310859	54336884	2.40375	0.600678	9.61917	N	1.26432	-0.956617	2.37802	N	no signal(-)
Nervous system disorders	10029205	Sensory disturbance	10040026	2	24152	14885	54297845	54336884	0.302072	0.0755342	1.20803	N	-1.72631	-3.01066	0.321639	N	no signal(-)
Reproductive system and breast disorders	10038604	Sexual dysfunction	10040477	2	24152	9862	54302868	54336884	0.455968	0.114011	1.82357	N	-1.1325	-2.51033	0.822146	N	no signal(-)
Investigations	10022891	Blood glucose abnormal	10005554	2	24152	16526	54296204	54336884	0.272069	0.0680324	1.08803	N	-1.87717	-3.14257	0.189697	N	no signal(-)
Eye disorders	10015919	Macular degeneration	10025409	2	24152	9944	54302786	54336884	0.452208	0.113071	1.80853	N	-1.14445	-2.52006	0.812411	N	no signal(-)
Gastrointestinal disorders	10017947	Haematemesis	10018830	2	24152	22917	54289813	54336884	0.196172	0.0490552	0.784495	N	-2.3488	-3.56513	-0.23294	N	no signal(-)
Psychiatric disorders	10037175	Suicide attempt	10042464	2	24152	54031	54258699	54336884	0.0831579	0.0207953	0.332538	N	-3.5861	-4.7261	-1.39404	N	no signal(-)
Endocrine disorders	10014698	Cushing's syndrome	10011652	2	24152	3578	54309152	54336884	1.25693	0.314206	5.0281	N	0.32971	-1.45573	1.87763	N	no signal(-)
Respiratory, thoracic and mediastinal disorders	10038738	Lung infiltration	10025102	2	24152	8471	54304259	54336884	0.530855	0.132733	2.12312	N	-0.913203	-2.33441	0.998146	N	no signal(-)
Blood and lymphatic system disorders	10005329	Thrombotic microangiopathy	10043645	2	24152	8026	54304704	54336884	0.560293	0.140092	2.24087	N	-0.835371	-2.27328	1.05931	N	no signal(-)
Psychiatric disorders	10037175	Staring	10041953	2	24152	2171	54310559	54336884	2.07158	0.517723	8.28905	N	1.04998	-1.05775	2.27651	N	no signal(-)
Gastrointestinal disorders	10017947	Tongue disorder	10043951	2	24152	6731	54305999	54336884	0.668106	0.167043	2.67215	N	-0.58158	-2.07906	1.25365	N	no signal(-)
Neoplasms benign, malignant and unspecified (incl cysts and polyps)	10029104	Transitional cell carcinoma	10044412	2	24152	1062	54311668	54336884	4.23492	1.05768	16.9566	N	2.08017	-0.642551	2.69411	N	no signal(-)
Social circumstances	10041244	Living in residential institution	10024733	2	24152	1588	54311142	54336884	2.83214	0.707636	11.335	N	1.50064	-0.854279	2.48083	N	no signal(-)
General disorders and administration site conditions	10018065	Therapeutic response unexpected	10043417	2	24152	45311	54267419	54336884	0.0991773	0.0248012	0.396599	N	-3.33218	-4.48325	-1.15117	N	no signal(-)
Nervous system disorders	10029205	Hydrocephalus	10020508	2	24152	4858	54307872	54336884	0.925725	0.231437	3.70282	N	-0.111287	-1.74188	1.59112	N	no signal(-)
Endocrine disorders	10014698	Hyperparathyroidism primary	10020707	2	24152	319	54312411	54336884	14.0989	3.51055	56.6233	N	3.80902	-0.281769	3.06568	N	no signal(-)
Metabolism and nutrition disorders	10027433	Hypervolaemia	10020919	2	24152	17819	54294911	54336884	0.252321	0.0630947	1.00905	N	-1.98584	-3.23863	0.0936197	N	no signal(-)
Injury, poisoning and procedural complications	10022117	Wound secretion	10048629	2	24152	3587	54309143	54336884	1.25377	0.313418	5.01548	N	0.326088	-1.45795	1.87541	N	no signal(-)
Endocrine disorders	10014698	Hypoparathyroidism	10021041	2	24152	673	54312057	54336884	6.68279	1.66778	26.778	N	2.73671	-0.463791	2.87556	N	no signal(-)
Renal and urinary disorders	10038359	Bladder spasm	10048994	2	24152	1594	54311136	54336884	2.82148	0.704975	11.2923	N	1.49521	-0.856525	2.47857	N	no signal(-)
General disorders and administration site conditions	10018065	Injection site extravasation	10022062	2	24152	11883	54300847	54336884	0.378405	0.0946194	1.51333	N	-1.4014	-2.73287	0.599515	N	no signal(-)
Surgical and medical procedures	10042613	Lymphadenectomy	10048956	2	24152	853	54311877	54336884	5.27257	1.31641	21.1181	N	2.39567	-0.549158	2.78864	N	no signal(-)
Endocrine disorders	10014698	Autoimmune thyroiditis	10049046	2	24152	3208	54309522	54336884	1.4019	0.350433	5.60832	N	0.487096	-1.36122	1.9723	N	no signal(-)
Immune system disorders	10021428	Seasonal allergy	10048908	2	24152	11676	54301054	54336884	0.385116	0.0962971	1.54017	N	-1.37605	-2.71159	0.620802	N	no signal(-)
Investigations	10022891	Blood albumin abnormal	10005286	2	24152	410	54312320	54336884	10.9696	2.734	44.0133	N	3.44895	-0.330237	3.01381	N	no signal(-)
Neoplasms benign, malignant and unspecified (incl cysts and polyps)	10029104	Leukaemia	10024288	2	24152	8337	54304393	54336884	0.539389	0.134866	2.15725	N	-0.890205	-2.31627	1.01629	N	no signal(-)
Vascular disorders	10047065	Poor peripheral circulation	10036155	2	24152	3893	54308837	54336884	1.15522	0.28879	4.62108	N	0.208046	-1.53159	1.80167	N	no signal(-)
Vascular disorders	10047065	Venous thrombosis	10047249	2	24152	3684	54309046	54336884	1.22076	0.305169	4.88336	N	0.287614	-1.4817	1.85162	N	no signal(-)
Neoplasms benign, malignant and unspecified (incl cysts and polyps)	10029104	Squamous cell carcinoma of the oral cavity	10041857	2	24152	338	54312392	54336884	13.3064	3.31402	53.4273	N	3.72606	-0.291958	3.05463	N	no signal(-)
Skin and subcutaneous tissue disorders	10040785	Rash papular	10037876	2	24152	20468	54292262	54336884	0.219654	0.0549267	0.878406	N	-2.18577	-3.41746	-0.0852446	N	no signal(-)
Gastrointestinal disorders	10017947	Lip pain	10024561	2	24152	2574	54310156	54336884	1.74723	0.436706	6.99052	N	0.804537	-1.18336	2.15055	N	no signal(-)
Metabolism and nutrition disorders	10027433	Hyperammonaemia	10020575	2	24152	4314	54308416	54336884	1.04247	0.260614	4.16994	N	0.0599748	-1.62712	1.70601	N	no signal(-)
Injury, poisoning and procedural complications	10022117	Clavicle fracture	10009245	2	24152	3430	54309300	54336884	1.31116	0.327759	5.24516	N	0.39062	-1.41867	1.91476	N	no signal(-)
Gastrointestinal disorders	10017947	Haemorrhoids	10019022	2	24152	17526	54295204	54336884	0.25654	0.0641497	1.02593	N	-1.96192	-3.21742	0.114837	N	no signal(-)
Neoplasms benign, malignant and unspecified (incl cysts and polyps)	10029104	Lung carcinoma cell type unspecified recurrent	10025065	2	24152	530	54312200	54336884	8.48591	2.11659	34.022	N	3.08017	-0.392479	2.94885	N	no signal(-)
Blood and lymphatic system disorders	10005329	Lymphadenopathy mediastinal	10025205	2	24152	1656	54311074	54336884	2.71584	0.678602	10.8691	N	1.44023	-0.879535	2.45544	N	no signal(-)
Gastrointestinal disorders	10017947	Oedema mouth	10030110	2	24152	3210	54309520	54336884	1.40103	0.350214	5.60482	N	0.486198	-1.36175	1.97177	N	no signal(-)
Infections and infestations	10021881	Ear infection	10014011	2	24152	22501	54290229	54336884	0.199801	0.0499624	0.799006	N	-2.32238	-3.54108	-0.208893	N	no signal(-)
Injury, poisoning and procedural complications	10022117	Hand fracture	10019114	2	24152	6258	54306472	54336884	0.718609	0.179668	2.87419	N	-0.476493	-2.00106	1.33171	N	no signal(-)
General disorders and administration site conditions	10018065	Sluggishness	10041052	2	24152	9095	54303635	54336884	0.494428	0.123626	1.97741	N	-1.01572	-2.41599	0.916528	N	no signal(-)
Nervous system disorders	10029205	Cerebral venous thrombosis	10008138	2	24152	1627	54311103	54336884	2.76425	0.690688	11.063	N	1.46568	-0.868818	2.46621	N	no signal(-)
Infections and infestations	10021881	Cellulitis staphylococcal	10007921	2	24152	608	54312122	54336884	7.39725	1.84567	29.6473	N	2.88279	-0.431768	2.90837	N	no signal(-)
Respiratory, thoracic and mediastinal disorders	10038738	Respiratory arrest	10038669	2	24152	26012	54286718	54336884	0.172821	0.0432163	0.691109	N	-2.53155	-3.73243	-0.400267	N	no signal(-)
Psychiatric disorders	10037175	Agitation	10001497	2	24152	67189	54245541	54336884	0.0668564	0.0167189	0.267349	N	-3.90053	-5.02918	-1.69713	N	no signal(-)
Reproductive system and breast disorders	10038604	Prostatic disorder	10036956	2	24152	5120	54307610	54336884	0.87835	0.219596	3.51327	N	-0.187038	-1.79405	1.53889	N	no signal(-)
Nervous system disorders	10029205	Presyncope	10036653	2	24152	21114	54291616	54336884	0.212931	0.0532457	0.851518	N	-2.23059	-3.4579	-0.125695	N	no signal(-)
Psychiatric disorders	10037175	Fear	10016275	2	24152	25365	54287365	54336884	0.177231	0.0443191	0.708746	N	-2.49521	-3.69902	-0.366856	N	no signal(-)
Neoplasms benign, malignant and unspecified (incl cysts and polyps)	10029104	Adenocarcinoma	10001141	2	24152	2055	54310675	54336884	2.18852	0.546929	8.75728	N	1.12913	-1.01948	2.31492	N	no signal(-)
Neoplasms benign, malignant and unspecified (incl cysts and polyps)	10029104	Basal cell carcinoma	10004146	2	24152	13589	54299141	54336884	0.330889	0.0827393	1.32328	N	-1.59491	-2.89723	0.435103	N	no signal(-)
Eye disorders	10015919	Eye discharge	10015915	2	24152	8415	54304315	54336884	0.534389	0.133616	2.13725	N	-0.903636	-2.32686	1.0057	N	no signal(-)
Psychiatric disorders	10037175	Bruxism	10006514	2	24152	4819	54307911	54336884	0.933218	0.233309	3.7328	N	-0.0996627	-1.73395	1.59906	N	no signal(-)
Vascular disorders	10047065	Peripheral ischaemia	10034576	2	24152	3655	54309075	54336884	1.23044	0.307589	4.92213	N	0.299009	-1.47464	1.85869	N	no signal(-)
Neoplasms benign, malignant and unspecified (incl cysts and polyps)	10029104	Metastases to adrenals	10027451	2	24152	791	54311939	54336884	5.68585	1.41941	22.7763	N	2.50428	-0.520291	2.81797	N	no signal(-)
Eye disorders	10015919	Periorbital oedema	10034545	2	24152	4598	54308132	54336884	0.978076	0.244521	3.91228	N	-0.0319642	-1.68817	1.64489	N	no signal(-)
Musculoskeletal and connective tissue disorders	10028395	Back disorder	10003983	2	24152	14591	54298139	54336884	0.30816	0.0770565	1.23238	N	-1.69753	-2.9857	0.346607	N	no signal(-)
Neoplasms benign, malignant and unspecified (incl cysts and polyps)	10029104	Breast cancer stage IV	10006202	2	24152	2729	54310001	54336884	1.64798	0.411914	6.59326	N	0.72024	-1.22891	2.10489	N	no signal(-)
Neoplasms benign, malignant and unspecified (incl cysts and polyps)	10029104	Papillary thyroid cancer	10033701	2	24152	1480	54311250	54336884	3.03882	0.759228	12.1629	N	1.60212	-0.813241	2.52209	N	no signal(-)
Skin and subcutaneous tissue disorders	10040785	Pain of skin	10033474	2	24152	24501	54288229	54336884	0.183484	0.0458826	0.733753	N	-2.44522	-3.65317	-0.320998	N	no signal(-)
Musculoskeletal and connective tissue disorders	10028395	Osteitis deformans	10031151	2	24152	304	54312426	54336884	14.7946	3.68298	59.43	N	3.87807	-0.273706	3.0745	N	no signal(-)
General disorders and administration site conditions	10018065	Oedema mucosal	10030111	2	24152	971	54311759	54336884	4.63182	1.15666	18.548	N	2.20916	-0.602607	2.73449	N	no signal(-)
Nervous system disorders	10029205	Dysaesthesia	10013886	2	24152	2619	54310111	54336884	1.7172	0.429206	6.87034	N	0.779552	-1.19673	2.13714	N	no signal(-)
Respiratory, thoracic and mediastinal disorders	10038738	Atelectasis	10003598	2	24152	8890	54303840	54336884	0.505831	0.126477	2.02302	N	-0.982838	-2.38969	0.942835	N	no signal(-)
Surgical and medical procedures	10042613	Oophorectomy bilateral	10030339	2	24152	139	54312591	54336884	32.3566	8.01164	130.678	N	4.9959	-0.186837	3.18014	N	no signal(-)
Nervous system disorders	10029205	Nerve compression	10029174	2	24152	8114	54304616	54336884	0.554215	0.138573	2.21656	N	-0.851099	-2.28558	1.04701	N	no signal(-)
Gastrointestinal disorders	10017947	Duodenal ulcer haemorrhage	10013839	2	24152	2648	54310082	54336884	1.6984	0.424508	6.79506	N	0.763677	-1.20529	2.12857	N	no signal(-)
Nervous system disorders	10029205	Myasthenic syndrome	10028424	2	24152	609	54312121	54336884	7.3851	1.84265	29.5985	N	2.88043	-0.432265	2.90786	N	no signal(-)
Investigations	10022891	Amylase increased	10002016	2	24152	4877	54307853	54336884	0.922119	0.230535	3.68839	N	-0.116916	-1.74573	1.58727	N	no signal(-)
Nervous system disorders	10029205	Cerebral atrophy	10008096	2	24152	3721	54309009	54336884	1.20862	0.302135	4.83479	N	0.273204	-1.49066	1.84265	N	no signal(-)
Infections and infestations	10021881	Onychomycosis	10030338	2	24152	3456	54309274	54336884	1.3013	0.325294	5.20568	N	0.379732	-1.42525	1.90816	N	no signal(-)
Skin and subcutaneous tissue disorders	10040785	Nail disorder	10028694	2	24152	6936	54305794	54336884	0.648357	0.162107	2.59315	N	-0.62485	-2.1116	1.22109	N	no signal(-)
Renal and urinary disorders	10038359	Nephritis	10029117	2	24152	2816	54309914	54336884	1.59707	0.399193	6.38945	N	0.674998	-1.25386	2.07988	N	no signal(-)
Nervous system disorders	10029205	Dizziness postural	10013578	2	24152	8002	54304728	54336884	0.561974	0.140512	2.24759	N	-0.831051	-2.26991	1.06268	N	no signal(-)
Skin and subcutaneous tissue disorders	10040785	Purpura	10037549	2	24152	7989	54304741	54336884	0.562888	0.140741	2.25125	N	-0.828706	-2.26808	1.06451	N	no signal(-)
Neoplasms benign, malignant and unspecified (incl cysts and polyps)	10029104	Small cell lung cancer	10041067	2	24152	1530	54311200	54336884	2.93951	0.734438	11.7651	N	1.55425	-0.832384	2.50284	N	no signal(-)
Injury, poisoning and procedural complications	10022117	Accident	10000369	2	24152	10387	54302343	54336884	0.432918	0.108248	1.73137	N	-1.20732	-2.57152	0.760929	N	no signal(-)
Respiratory, thoracic and mediastinal disorders	10038738	Nocturnal dyspnoea	10049235	2	24152	1140	54311590	54336884	3.94516	0.985395	15.795	N	1.97811	-0.675949	2.66039	N	no signal(-)
Nervous system disorders	10029205	Radiculopathy	10037779	2	24152	3214	54309516	54336884	1.39929	0.349779	5.59784	N	0.484402	-1.36281	1.97071	N	no signal(-)
Neoplasms benign, malignant and unspecified (incl cysts and polyps)	10029104	Acute myeloid leukaemia	10000880	2	24152	13600	54299130	54336884	0.330621	0.0826723	1.32221	N	-1.59608	-2.89823	0.434101	N	no signal(-)
Investigations	10022891	Haematocrit abnormal	10049221	2	24152	1097	54311633	54336884	4.0998	1.02397	16.4149	N	2.03348	-0.657631	2.67888	N	no signal(-)
Injury, poisoning and procedural complications	10022117	Radiation oesophagitis	10048899	2	24152	347	54312383	54336884	12.9612	3.2284	52.0361	N	3.68837	-0.296774	3.04944	N	no signal(-)
General disorders and administration site conditions	10018065	Injection site mass	10022081	2	24152	31793	54280937	54336884	0.141382	0.0353547	0.565377	N	-2.82106	-4.00088	-0.668757	N	no signal(-)
Infections and infestations	10021881	Ludwig angina	10048806	2	24152	126	54312604	54336884	35.695	8.82923	144.308	N	5.13545	-0.180727	3.18976	N	no signal(-)
General disorders and administration site conditions	10018065	Injection site haemorrhage	10022067	2	24152	68412	54244318	54336884	0.0656597	0.0164196	0.262563	N	-3.92655	-5.05436	-1.72232	N	no signal(-)
Musculoskeletal and connective tissue disorders	10028395	Pseudarthrosis	10048617	2	24152	212	54312518	54336884	21.2149	5.27087	85.3886	N	4.39399	-0.224293	3.13084	N	no signal(-)
General disorders and administration site conditions	10018065	Injection site induration	10022075	2	24152	11795	54300935	54336884	0.381229	0.0953254	1.52463	N	-1.39068	-2.72387	0.608526	N	no signal(-)
Cardiac disorders	10007541	Cardiotoxicity	10048610	2	24152	7390	54305340	54336884	0.60852	0.152148	2.43379	N	-0.716295	-2.18116	1.15149	N	no signal(-)
Vascular disorders	10047065	Hypertensive crisis	10020802	2	24152	10028	54302702	54336884	0.448419	0.112124	1.79337	N	-1.15658	-2.52996	0.802507	N	no signal(-)
Metabolism and nutrition disorders	10027433	Hyperphosphataemia	10020711	2	24152	1731	54310999	54336884	2.59817	0.649223	10.3978	N	1.3764	-0.906892	2.42796	N	no signal(-)
Neoplasms benign, malignant and unspecified (incl cysts and polyps)	10029104	Bladder cancer recurrent	10005005	2	24152	878	54311852	54336884	5.12244	1.27899	20.5158	N	2.35409	-0.560642	2.77699	N	no signal(-)
Skin and subcutaneous tissue disorders	10040785	Onychomadesis	10049274	2	24152	3017	54309713	54336884	1.49066	0.372609	5.96355	N	0.575599	-1.30991	2.02372	N	no signal(-)
Neoplasms benign, malignant and unspecified (incl cysts and polyps)	10029104	Bladder cancer	10005003	2	24152	57731	54254999	54336884	0.0778229	0.0194613	0.311203	N	-3.68165	-4.81795	-1.48589	N	no signal(-)
Gastrointestinal disorders	10017947	Tongue ulceration	10043991	2	24152	3065	54309665	54336884	1.46732	0.366776	5.87011	N	0.552842	-1.32298	2.01062	N	no signal(-)
Investigations	10022891	Thyroid function test abnormal	10043730	2	24152	3885	54308845	54336884	1.15759	0.289384	4.6306	N	0.211013	-1.52971	1.80355	N	no signal(-)
Musculoskeletal and connective tissue disorders	10028395	Tendon disorder	10043239	2	24152	5862	54306868	54336884	0.76716	0.191804	3.06842	N	-0.382215	-1.93234	1.40048	N	no signal(-)
General disorders and administration site conditions	10018065	Thirst	10043458	2	24152	15687	54297043	54336884	0.286624	0.0716718	1.14625	N	-1.80201	-3.07664	0.255647	N	no signal(-)
Investigations	10022891	Blood folate increased	10005528	2	24152	139	54312591	54336884	32.3566	8.01164	130.678	N	4.9959	-0.186837	3.18014	N	no signal(-)
Blood and lymphatic system disorders	10005329	Lymph node pain	10025182	2	24152	1656	54311074	54336884	2.71584	0.678602	10.8691	N	1.44023	-0.879535	2.45544	N	no signal(-)
Hepatobiliary disorders	10019805	Cholangitis	10008604	2	24152	5012	54307718	54336884	0.897279	0.224327	3.589	N	-0.156292	-1.77277	1.56019	N	no signal(-)
Respiratory, thoracic and mediastinal disorders	10038738	Haemoptysis	10018964	2	24152	25033	54287697	54336884	0.179583	0.0449071	0.718151	N	-2.4762	-3.68157	-0.349407	N	no signal(-)
Skin and subcutaneous tissue disorders	10040785	Skin reaction	10040914	2	24152	12154	54300576	54336884	0.369966	0.0925095	1.47958	N	-1.43393	-2.76027	0.572113	N	no signal(-)
Vascular disorders	10047065	Shock	10040560	2	24152	19697	54293033	54336884	0.228255	0.0570774	0.912805	N	-2.13038	-3.36766	-0.0354333	N	no signal(-)
Skin and subcutaneous tissue disorders	10040785	Skin fissures	10040849	2	24152	14778	54297952	54336884	0.30426	0.0760812	1.21678	N	-1.7159	-3.00163	0.330676	N	no signal(-)
Neoplasms benign, malignant and unspecified (incl cysts and polyps)	10029104	Skin cancer	10040808	2	24152	18790	54293940	54336884	0.239277	0.0598333	0.956885	N	-2.06238	-3.30678	0.0254548	N	no signal(-)
Cardiac disorders	10007541	Sinus bradycardia	10040741	2	24152	8734	54303996	54336884	0.514868	0.128736	2.05916	N	-0.957303	-2.36936	0.963181	N	no signal(-)
Nervous system disorders	10029205	Cerebrovascular disorder	10008196	2	24152	2875	54309855	54336884	1.56429	0.391005	6.25826	N	0.645104	-1.27054	2.06317	N	no signal(-)
Renal and urinary disorders	10038359	Chromaturia	10008796	2	24152	20859	54291871	54336884	0.215535	0.0538968	0.861933	N	-2.21307	-3.44207	-0.109863	N	no signal(-)
Nervous system disorders	10029205	Cerebral ischaemia	10008120	2	24152	4867	54307863	54336884	0.924013	0.231009	3.69597	N	-0.113956	-1.7437	1.58929	N	no signal(-)
Gastrointestinal disorders	10017947	Retching	10038776	2	24152	18634	54294096	54336884	0.241281	0.0603344	0.9649	N	-2.05035	-3.29604	0.0361912	N	no signal(-)
Nervous system disorders	10029205	Cerebellar infarction	10008034	2	24152	1537	54311193	54336884	2.92612	0.731096	11.7114	N	1.54768	-0.835044	2.50017	N	no signal(-)
Neoplasms benign, malignant and unspecified (incl cysts and polyps)	10029104	Angiosarcoma	10002476	2	24152	422	54312308	54336884	10.6577	2.65651	42.7576	N	3.40753	-0.336554	3.00715	N	no signal(-)
Investigations	10022891	Neutrophil count increased	10029368	2	24152	9314	54303416	54336884	0.482801	0.120719	1.9309	N	-1.05004	-2.44356	0.888943	N	no signal(-)
Eye disorders	10015919	Retinal detachment	10038848	2	24152	7942	54304788	54336884	0.56622	0.141574	2.26458	N	-0.820196	-2.26145	1.07115	N	no signal(-)
Renal and urinary disorders	10038359	Renal pain	10038490	2	24152	9359	54303371	54336884	0.480479	0.120139	1.92161	N	-1.05699	-2.44916	0.88334	N	no signal(-)
Surgical and medical procedures	10042613	Cardiac pacemaker insertion	10007598	2	24152	5420	54307310	54336884	0.829728	0.207443	3.31874	N	-0.269155	-1.85157	1.48132	N	no signal(-)
Infections and infestations	10021881	Mediastinitis	10027082	2	24152	500	54312230	54336884	8.99507	2.24324	36.0689	N	3.16391	-0.377119	2.96477	N	no signal(-)
Psychiatric disorders	10037175	Anger	10002368	2	24152	31162	54281568	54336884	0.144246	0.036071	0.576832	N	-2.79214	-3.97389	-0.641766	N	no signal(-)
Surgical and medical procedures	10042613	Abscess drainage	10000279	2	24152	750	54311980	54336884	5.99669	1.49687	24.0237	N	2.58087	-0.500895	2.8377	N	no signal(-)
Pregnancy, puerperium and perinatal conditions	10036585	Premature delivery	10036595	2	24152	14384	54298346	54336884	0.312596	0.0781656	1.25012	N	-1.67692	-2.96787	0.364449	N	no signal(-)
Eye disorders	10015919	Eyelid ptosis	10015995	2	24152	8823	54303907	54336884	0.509673	0.127437	2.03839	N	-0.971927	-2.381	0.951539	N	no signal(-)
Endocrine disorders	10014698	Adrenal insufficiency	10001367	2	24152	9348	54303382	54336884	0.481044	0.12028	1.92387	N	-1.0553	-2.44779	0.884708	N	no signal(-)
Eye disorders	10015919	Eye pain	10015958	2	24152	46016	54266714	54336884	0.0976566	0.0244209	0.390518	N	-3.35446	-4.50448	-1.1724	N	no signal(-)
Social circumstances	10041244	Menopause	10027308	2	24152	2230	54310500	54336884	2.01677	0.504034	8.0696	N	1.01133	-1.07684	2.25737	N	no signal(-)
Psychiatric disorders	10037175	Nightmare	10029412	2	24152	31321	54281409	54336884	0.143513	0.0358878	0.573902	N	-2.79948	-3.98074	-0.648615	N	no signal(-)
Skin and subcutaneous tissue disorders	10040785	Papule	10033733	2	24152	5849	54306881	54336884	0.768865	0.19223	3.07524	N	-0.379014	-1.93003	1.40279	N	no signal(-)
Neoplasms benign, malignant and unspecified (incl cysts and polyps)	10029104	Pancreatic carcinoma	10033609	2	24152	27122	54285608	54336884	0.165745	0.0414468	0.662809	N	-2.59183	-3.788	-0.455844	N	no signal(-)
Neoplasms benign, malignant and unspecified (incl cysts and polyps)	10029104	Endometrial adenocarcinoma	10014720	2	24152	536	54312194	54336884	8.39092	2.09296	33.6401	N	3.06399	-0.395535	2.94569	N	no signal(-)
Endocrine disorders	10014698	Endocrine disorder	10014695	2	24152	1086	54311644	54336884	4.14133	1.03433	16.5814	N	2.04799	-0.652908	2.68365	N	no signal(-)
Psychiatric disorders	10037175	Emotional disorder	10014551	2	24152	27601	54285129	54336884	0.162867	0.0407272	0.6513	N	-2.61708	-3.81133	-0.479181	N	no signal(-)
Nervous system disorders	10029205	Monoplegia	10027926	2	24152	3928	54308802	54336884	1.14492	0.286217	4.57989	N	0.19514	-1.53977	1.79347	N	no signal(-)
Nervous system disorders	10029205	Nystagmus	10029864	2	24152	4863	54307867	54336884	0.924773	0.231199	3.69901	N	-0.11277	-1.74289	1.5901	N	no signal(-)
Metabolism and nutrition disorders	10027433	Obesity	10029883	2	24152	13365	54299365	54336884	0.336436	0.0841262	1.34547	N	-1.57093	-2.87669	0.455651	N	no signal(-)
Investigations	10022891	Blood thyroid stimulating hormone decreased	10005832	2	24152	4173	54308557	54336884	1.0777	0.269418	4.31089	N	0.107894	-1.59582	1.73734	N	no signal(-)
Renal and urinary disorders	10038359	Nephrotic syndrome	10029164	2	24152	5977	54306753	54336884	0.752398	0.188114	3.00936	N	-0.410235	-1.95264	1.38017	N	no signal(-)
Musculoskeletal and connective tissue disorders	10028395	Myopathy	10028641	2	24152	7714	54305016	54336884	0.582958	0.145758	2.33153	N	-0.778183	-2.22882	1.10379	N	no signal(-)
Nervous system disorders	10029205	Myoclonus	10028622	2	24152	10596	54302134	54336884	0.424377	0.106113	1.69721	N	-1.23605	-2.59518	0.737263	N	no signal(-)
Nervous system disorders	10029205	Myelopathy	10028570	2	24152	1912	54310818	54336884	2.35221	0.587806	9.41275	N	1.23308	-0.970862	2.36371	N	no signal(-)
Congenital, familial and genetic disorders	10010331	Osteopetrosis	10031280	2	24152	144	54312586	54336884	31.2331	7.73612	126.098	N	4.94563	-0.189258	3.17653	N	no signal(-)
Neoplasms benign, malignant and unspecified (incl cysts and polyps)	10029104	Metastases to pleura	10027463	2	24152	842	54311888	54336884	5.34146	1.33358	21.3944	N	2.41435	-0.544076	2.7938	N	no signal(-)
Musculoskeletal and connective tissue disorders	10028395	Bone formation increased	10005963	2	24152	196	54312534	54336884	22.9467	5.69812	92.4081	N	4.5061	-0.215824	3.14116	N	no signal(-)
Neoplasms benign, malignant and unspecified (incl cysts and polyps)	10029104	Metastases to the mediastinum	10027469	2	24152	353	54312377	54336884	12.7409	3.17374	51.1482	N	3.66378	-0.299981	3.046	N	no signal(-)
Neoplasms benign, malignant and unspecified (incl cysts and polyps)	10029104	Brain neoplasm malignant	10006131	2	24152	4169	54308561	54336884	1.07873	0.269676	4.31503	N	0.109276	-1.59492	1.73824	N	no signal(-)
Psychiatric disorders	10037175	Middle insomnia	10027590	2	24152	16220	54296510	54336884	0.277203	0.0693162	1.10857	N	-1.85021	-3.11887	0.213403	N	no signal(-)
Blood and lymphatic system disorders	10005329	Anaemia macrocytic	10002064	2	24152	1874	54310856	54336884	2.3999	0.599717	9.60376	N	1.26201	-0.957664	2.37697	N	no signal(-)
Musculoskeletal and connective tissue disorders	10028395	Plantar fasciitis	10035155	2	24152	3006	54309724	54336884	1.49612	0.373972	5.98538	N	0.580865	-1.3069	2.02673	N	no signal(-)
Musculoskeletal and connective tissue disorders	10028395	Muscle rigidity	10028330	2	24152	10577	54302153	54336884	0.425139	0.106304	1.70026	N	-1.23346	-2.59304	0.739399	N	no signal(-)
Respiratory, thoracic and mediastinal disorders	10038738	Aspiration	10003504	2	24152	9333	54303397	54336884	0.481818	0.120474	1.92696	N	-1.05298	-2.44593	0.886575	N	no signal(-)
Investigations	10022891	Blood uric acid increased	10005861	2	24152	5030	54307700	54336884	0.894068	0.223524	3.57616	N	-0.161462	-1.77634	1.55662	N	no signal(-)
Neoplasms benign, malignant and unspecified (incl cysts and polyps)	10029104	Myelodysplastic syndrome	10028533	2	24152	13075	54299655	54336884	0.3439	0.0859924	1.37532	N	-1.53929	-2.84965	0.482696	N	no signal(-)
Investigations	10022891	Blood iron decreased	10005619	2	24152	9819	54302911	54336884	0.457965	0.11451	1.83156	N	-1.1262	-2.5052	0.827277	N	no signal(-)
Investigations	10022891	Prostatic specific antigen decreased	10036972	2	24152	325	54312405	54336884	13.8386	3.44601	55.5735	N	3.78231	-0.284989	3.06218	N	no signal(-)
Gastrointestinal disorders	10017947	Oral mucosal blistering	10030995	2	24152	5725	54307005	54336884	0.78552	0.196393	3.14187	N	-0.34811	-1.90779	1.42505	N	no signal(-)
Infections and infestations	10021881	Rash pustular	10037888	2	24152	6827	54305903	54336884	0.65871	0.164695	2.63456	N	-0.602005	-2.09439	1.23831	N	no signal(-)
Respiratory, thoracic and mediastinal disorders	10038738	Pulmonary fibrosis	10037383	2	24152	15944	54296786	54336884	0.282003	0.0705163	1.12776	N	-1.82545	-3.09716	0.235124	N	no signal(-)
Nervous system disorders	10029205	Paresis	10033985	2	24152	2073	54310657	54336884	2.16951	0.542183	8.68119	N	1.11656	-1.02548	2.30889	N	no signal(-)
Nervous system disorders	10029205	Mental impairment	10027374	2	24152	21730	54291000	54336884	0.206893	0.0517358	0.827369	N	-2.27208	-3.49544	-0.163239	N	no signal(-)
Gastrointestinal disorders	10017947	Gastric ulcer haemorrhage	10017826	2	24152	5215	54307515	54336884	0.862348	0.215596	3.44925	N	-0.213551	-1.81252	1.52041	N	no signal(-)
Skin and subcutaneous tissue disorders	10040785	Photosensitivity reaction	10034972	2	24152	14702	54298028	54336884	0.305833	0.0764746	1.22307	N	-1.70847	-2.99518	0.337129	N	no signal(-)
Neoplasms benign, malignant and unspecified (incl cysts and polyps)	10029104	Pituitary tumour	10035104	2	24152	1333	54311397	54336884	3.37394	0.842869	13.5056	N	1.75283	-0.755459	2.58025	N	no signal(-)
Investigations	10022891	Blood magnesium abnormal	10005652	2	24152	470	54312260	54336884	9.56923	2.386	38.378	N	3.25281	-0.361623	2.98089	N	no signal(-)
Musculoskeletal and connective tissue disorders	10028395	Callus formation delayed	10007037	2	24152	47	54312683	54336884	95.693	23.2424	393.985	N	6.52074	-0.161983	3.26848	N	no signal(-)
Injury, poisoning and procedural complications	10022117	Scar	10039580	2	24152	15466	54297264	54336884	0.290721	0.0726962	1.16263	N	-1.78155	-3.05876	0.273533	N	no signal(-)
Renal and urinary disorders	10038359	Urethral obstruction	10046459	2	24152	374	54312356	54336884	12.0255	2.9962	48.2656	N	3.58087	-0.311173	3.03402	N	no signal(-)
Injury, poisoning and procedural complications	10022117	Radiation injury	10037760	2	24152	927	54311803	54336884	4.85167	1.21148	19.4297	N	2.27592	-0.5829	2.75444	N	no signal(-)
Nervous system disorders	10029205	Dementia Alzheimer's type	10012271	2	24152	8295	54304435	54336884	0.54212	0.135549	2.16818	N	-0.88292	-2.31054	1.02203	N	no signal(-)
Cardiac disorders	10007541	Cardio-respiratory arrest	10007617	2	24152	38737	54273993	54336884	0.116023	0.0290135	0.463964	N	-3.10605	-4.26866	-0.936562	N	no signal(-)
Respiratory, thoracic and mediastinal disorders	10038738	Pharyngeal oedema	10034829	2	24152	15177	54297553	54336884	0.296259	0.0740807	1.18478	N	-1.75434	-3.03504	0.297261	N	no signal(-)
Respiratory, thoracic and mediastinal disorders	10038738	Respiratory alkalosis	10038664	2	24152	1397	54311333	54336884	3.21937	0.804292	12.8863	N	1.68527	-0.780898	2.55464	N	no signal(-)
Cardiac disorders	10007541	Bundle branch block right	10006582	2	24152	4270	54308460	54336884	1.05321	0.263299	4.21293	N	0.0747581	-1.61742	1.71571	N	no signal(-)
Gastrointestinal disorders	10017947	Pancreatitis acute	10033647	2	24152	19260	54293470	54336884	0.233436	0.0583728	0.933525	N	-2.09802	-3.33865	-0.00641755	N	no signal(-)
Gastrointestinal disorders	10017947	Proctalgia	10036772	2	24152	5733	54306997	54336884	0.784424	0.196119	3.13749	N	-0.350124	-1.90923	1.42361	N	no signal(-)
Renal and urinary disorders	10038359	Cystitis haemorrhagic	10011793	2	24152	3493	54309237	54336884	1.28751	0.32185	5.15052	N	0.364377	-1.43456	1.89884	N	no signal(-)
Skin and subcutaneous tissue disorders	10040785	Skin necrosis	10040893	2	24152	4640	54308090	54336884	0.969222	0.242308	3.87685	N	-0.0450768	-1.69698	1.63607	N	no signal(-)
Nervous system disorders	10029205	Cerebrospinal fluid leakage	10008164	2	24152	1611	54311119	54336884	2.79171	0.697542	11.173	N	1.47992	-0.862871	2.47219	N	no signal(-)
Skin and subcutaneous tissue disorders	10040785	Macule	10025421	2	24152	2495	54310235	54336884	1.80255	0.450527	7.212	N	0.849474	-1.15958	2.17439	N	no signal(-)
Nervous system disorders	10029205	Guillain-Barre syndrome	10018767	2	24152	4099	54308631	54336884	1.09715	0.27428	4.38875	N	0.133694	-1.57912	1.75407	N	no signal(-)
Infections and infestations	10021881	Superinfection	10042566	2	24152	1314	54311416	54336884	3.42273	0.855044	13.7011	N	1.77351	-0.74782	2.58794	N	no signal(-)
Respiratory, thoracic and mediastinal disorders	10038738	Haemothorax	10019027	2	24152	2756	54309974	54336884	1.63184	0.40788	6.52863	N	0.706047	-1.2367	2.09708	N	no signal(-)
Hepatobiliary disorders	10019805	Hepatitis fulminant	10019772	2	24152	2678	54310052	54336884	1.67937	0.419755	6.71889	N	0.747437	-1.21408	2.11975	N	no signal(-)
Hepatobiliary disorders	10019805	Hepatic necrosis	10019692	2	24152	3513	54309217	54336884	1.28018	0.320018	5.12118	N	0.356145	-1.43957	1.89382	N	no signal(-)
General disorders and administration site conditions	10018065	Tenderness	10043224	2	24152	9394	54303336	54336884	0.478688	0.119691	1.91445	N	-1.06238	-2.4535	0.878997	N	no signal(-)
Gastrointestinal disorders	10017947	Chronic gastritis	10008882	2	24152	1971	54310759	54336884	2.28179	0.570223	9.13078	N	1.18928	-0.991119	2.34338	N	no signal(-)
Neoplasms benign, malignant and unspecified (incl cysts and polyps)	10029104	Undifferentiated sarcoma	10045515	2	24152	42	54312688	54336884	107.085	25.9202	442.404	N	6.67602	-0.164227	3.277	N	no signal(-)
Neoplasms benign, malignant and unspecified (incl cysts and polyps)	10029104	Chronic myeloid leukaemia	10009013	2	24152	4151	54308579	54336884	1.08341	0.270845	4.33375	N	0.115516	-1.59088	1.7423	N	no signal(-)
Hepatobiliary disorders	10019805	Hyperbilirubinaemia	10020578	2	24152	8919	54303811	54336884	0.504186	0.126066	2.01644	N	-0.987536	-2.39344	0.939085	N	no signal(-)
Psychiatric disorders	10037175	Listless	10024642	2	24152	2963	54309767	54336884	1.51783	0.379397	6.07229	N	0.601638	-1.29506	2.03859	N	no signal(-)
Infections and infestations	10021881	Infected skin ulcer	10021784	2	24152	1731	54310999	54336884	2.59817	0.649223	10.3978	N	1.3764	-0.906892	2.42796	N	no signal(-)
Gastrointestinal disorders	10017947	Eructation	10015137	2	24152	14991	54297739	54336884	0.299936	0.075	1.19948	N	-1.73655	-3.01956	0.312742	N	no signal(-)
Infections and infestations	10021881	Cytomegalovirus enterocolitis	10049015	2	24152	614	54312116	54336884	7.32496	1.82768	29.357	N	2.86867	-0.434751	2.90531	N	no signal(-)
Vascular disorders	10047065	Aortic stenosis	10002906	2	24152	3154	54309576	54336884	1.42591	0.35643	5.70438	N	0.511573	-1.3469	1.98665	N	no signal(-)
Cardiac disorders	10007541	Aortic valve incompetence	10002915	2	24152	3852	54308878	54336884	1.16751	0.291863	4.67029	N	0.223313	-1.52193	1.81133	N	no signal(-)
Gastrointestinal disorders	10017947	Impaired gastric emptying	10021518	2	24152	7496	54305234	54336884	0.599914	0.149997	2.39936	N	-0.736836	-2.19693	1.13571	N	no signal(-)
Eye disorders	10015919	Iridocyclitis	10022941	2	24152	2552	54310178	54336884	1.76229	0.440469	7.05082	N	0.816911	-1.17678	2.15715	N	no signal(-)
Investigations	10022891	Blood chloride decreased	10005419	2	24152	2421	54310309	54336884	1.85765	0.46429	7.43258	N	0.892875	-1.13695	2.19708	N	no signal(-)
Psychiatric disorders	10037175	Apathy	10002942	2	24152	12812	54299918	54336884	0.350961	0.0877578	1.40356	N	-1.50998	-2.82469	0.50767	N	no signal(-)
Social circumstances	10041244	Denture wearer	10049029	2	24152	244	54312486	54336884	18.4326	4.58352	74.1267	N	4.19294	-0.241409	3.11073	N	no signal(-)
Investigations	10022891	Bone density decreased	10049470	2	24152	29105	54283625	54336884	0.154447	0.0386217	0.617625	N	-2.69362	-3.88224	-0.550097	N	no signal(-)
Musculoskeletal and connective tissue disorders	10028395	Rotator cuff syndrome	10039227	2	24152	11701	54301029	54336884	0.384293	0.0960913	1.53688	N	-1.37914	-2.71418	0.618214	N	no signal(-)
Neoplasms benign, malignant and unspecified (incl cysts and polyps)	10029104	Rectal cancer metastatic	10055097	2	24152	304	54312426	54336884	14.7946	3.68298	59.43	N	3.87807	-0.273706	3.0745	N	no signal(-)
General disorders and administration site conditions	10018065	Deformity	10061619	2	24152	8924	54303806	54336884	0.503904	0.125995	2.01531	N	-0.988344	-2.39409	0.938439	N	no signal(-)
Neoplasms benign, malignant and unspecified (incl cysts and polyps)	10029104	Tumour associated fever	10052243	2	24152	333	54312397	54336884	13.5062	3.36357	54.2329	N	3.74744	-0.28928	3.05753	N	no signal(-)
Infections and infestations	10021881	Extradural abscess	10061846	2	24152	705	54312025	54336884	6.37946	1.59222	25.5601	N	2.66989	-0.479319	2.8597	N	no signal(-)
Nervous system disorders	10029205	Cerebral disorder	10054938	2	24152	6429	54306301	54336884	0.699494	0.174889	2.79772	N	-0.515373	-2.02975	1.303	N	no signal(-)
Infections and infestations	10021881	Oral herpes	10067152	2	24152	16624	54296106	54336884	0.270464	0.0676313	1.08161	N	-1.8857	-3.15008	0.182187	N	no signal(-)
Injury, poisoning and procedural complications	10022117	Infusion related reaction	10051792	2	24152	53482	54259248	54336884	0.0840123	0.021009	0.335955	N	-3.57137	-4.71196	-1.3799	N	no signal(-)
Ear and labyrinth disorders	10013993	Sudden hearing loss	10061373	2	24152	1722	54311008	54336884	2.61175	0.652613	10.4522	N	1.38391	-0.903636	2.43123	N	no signal(-)
Eye disorders	10015919	Eye pruritus	10052140	2	24152	26239	54286491	54336884	0.171325	0.0428422	0.685126	N	-2.54408	-3.74397	-0.411808	N	no signal(-)
Infections and infestations	10021881	Arthritis bacterial	10053555	2	24152	3606	54309124	54336884	1.24717	0.311767	4.98904	N	0.31847	-1.46264	1.87072	N	no signal(-)
Pregnancy, puerperium and perinatal conditions	10036585	Foetal death	10055690	2	24152	6019	54306711	54336884	0.747147	0.186801	2.98836	N	-0.420333	-1.95998	1.37282	N	no signal(-)
Gastrointestinal disorders	10017947	Oral mucosal exfoliation	10064487	2	24152	1347	54311383	54336884	3.33888	0.834117	13.3651	N	1.73778	-0.761061	2.57461	N	no signal(-)
Hepatobiliary disorders	10019805	Bile duct stenosis	10051341	2	24152	1045	54311685	54336884	4.30382	1.07486	17.2328	N	2.10341	-0.635171	2.70156	N	no signal(-)
Psychiatric disorders	10037175	Major depression	10057840	2	24152	6544	54306186	54336884	0.6872	0.171816	2.74853	N	-0.540944	-2.04872	1.28401	N	no signal(-)
Skin and subcutaneous tissue disorders	10040785	Madarosis	10051235	2	24152	11150	54301580	54336884	0.403287	0.10084	1.61285	N	-1.30956	-2.65607	0.676349	N	no signal(-)
Nervous system disorders	10029205	Brain stem syndrome	10063292	2	24152	659	54312071	54336884	6.82477	1.70313	27.3481	N	2.76695	-0.456949	2.88256	N	no signal(-)
Nervous system disorders	10029205	Sensorimotor disorder	10062162	2	24152	441	54312289	54336884	10.1985	2.54242	40.9097	N	3.34429	-0.346516	2.99669	N	no signal(-)
Renal and urinary disorders	10038359	Hyperphosphaturia	10051232	2	24152	106	54312624	54336884	42.4299	10.4735	171.89	N	5.38057	-0.172055	3.20545	N	no signal(-)
Skin and subcutaneous tissue disorders	10040785	Skin swelling	10053262	2	24152	6480	54306250	54336884	0.693988	0.173513	2.77569	N	-0.526769	-2.03819	1.29455	N	no signal(-)
Neoplasms benign, malignant and unspecified (incl cysts and polyps)	10029104	Neoplasm recurrence	10061864	2	24152	3005	54309725	54336884	1.49661	0.374096	5.98738	N	0.581345	-1.30662	2.02701	N	no signal(-)
Injury, poisoning and procedural complications	10022117	Osteoradionecrosis	10067352	2	24152	217	54312513	54336884	20.7261	5.15019	83.4086	N	4.36067	-0.226955	3.12765	N	no signal(-)
Vascular disorders	10047065	Shock haemorrhagic	10049771	2	24152	6969	54305761	54336884	0.645286	0.161339	2.58086	N	-0.631696	-2.11677	1.21591	N	no signal(-)
Product issues	10077536	Device occlusion	10064685	2	24152	11491	54301239	54336884	0.391317	0.0978476	1.56498	N	-1.35301	-2.69231	0.640096	N	no signal(-)
Neoplasms benign, malignant and unspecified (incl cysts and polyps)	10029104	Pseudosarcoma	10051807	2	24152	1	54312729	54336884	4497.58	407.793	49604	N	10.5505	-0.621432	3.78623	N	no signal(-)
Neoplasms benign, malignant and unspecified (incl cysts and polyps)	10029104	Metastases to chest wall	10051663	2	24152	291	54312439	54336884	15.4555	3.84673	62.0975	N	3.9407	-0.266709	3.08221	N	no signal(-)
Endocrine disorders	10014698	Thyroid mass	10058900	2	24152	3151	54309579	54336884	1.42727	0.356769	5.70982	N	0.512945	-1.3461	1.98745	N	no signal(-)
Investigations	10022891	Blood 25-hydroxycholecalciferol decreased	10053813	2	24152	262	54312468	54336884	17.1662	4.27028	69.0072	N	4.09106	-0.251091	3.09968	N	no signal(-)
Infections and infestations	10021881	Escherichia infection	10061126	2	24152	6947	54305783	54336884	0.64733	0.16185	2.58904	N	-0.627136	-2.11333	1.21936	N	no signal(-)
Investigations	10022891	Streptococcus test positive	10070055	2	24152	1035	54311695	54336884	4.3454	1.08523	17.3995	N	2.11725	-0.630812	2.70597	N	no signal(-)
Injury, poisoning and procedural complications	10022117	Product name confusion	10069332	2	24152	1113	54311617	54336884	4.04087	1.00927	16.1786	N	2.01263	-0.664474	2.67197	N	no signal(-)
Nervous system disorders	10029205	Ischaemic stroke	10061256	2	24152	16020	54296710	54336884	0.280665	0.0701817	1.12241	N	-1.83231	-3.10317	0.22911	N	no signal(-)
Congenital, familial and genetic disorders	10010331	Acquired gene mutation	10069754	2	24152	1100	54311630	54336884	4.08862	1.02118	16.3701	N	2.02955	-0.658916	2.67758	N	no signal(-)
Gastrointestinal disorders	10017947	Anorectal discomfort	10068286	2	24152	5133	54307597	54336884	0.876125	0.21904	3.50437	N	-0.190695	-1.7966	1.53635	N	no signal(-)
Nervous system disorders	10029205	Motor dysfunction	10061296	2	24152	8853	54303877	54336884	0.507946	0.127006	2.03148	N	-0.976823	-2.3849	0.947635	N	no signal(-)
Neoplasms benign, malignant and unspecified (incl cysts and polyps)	10029104	Neuroendocrine carcinoma	10057270	2	24152	615	54312115	54336884	7.31305	1.82471	29.3091	N	2.86633	-0.435248	2.9048	N	no signal(-)
Musculoskeletal and connective tissue disorders	10028395	Bone callus excessive	10057972	2	24152	76	54312654	54336884	59.1786	14.5335	240.968	N	5.85005	-0.162152	3.23248	N	no signal(-)
Psychiatric disorders	10037175	Anxiety disorder	10057666	2	24152	3053	54309677	54336884	1.47308	0.368217	5.89319	N	0.558497	-1.31972	2.01388	N	no signal(-)
Metabolism and nutrition disorders	10027433	Hypercreatininaemia	10062747	2	24152	437	54312293	54336884	10.2919	2.56562	41.2853	N	3.35738	-0.344423	2.99888	N	no signal(-)
Investigations	10022891	Prostatic specific antigen abnormal	10058012	2	24152	907	54311823	54336884	4.95866	1.23815	19.8588	N	2.30732	-0.573855	2.7636	N	no signal(-)
General disorders and administration site conditions	10018065	Systemic inflammatory response syndrome	10051379	2	24152	3398	54309332	54336884	1.32351	0.330845	5.29458	N	0.404135	-1.41053	1.92291	N	no signal(-)
Neoplasms benign, malignant and unspecified (incl cysts and polyps)	10029104	Breast cancer female	10057654	2	24152	25244	54287486	54336884	0.178081	0.0445316	0.712145	N	-2.48831	-3.69269	-0.360521	N	no signal(-)
Renal and urinary disorders	10038359	Urinary tract obstruction	10061574	2	24152	2516	54310214	54336884	1.78751	0.446768	7.15177	N	0.837391	-1.16594	2.16801	N	no signal(-)
Musculoskeletal and connective tissue disorders	10028395	Vertebral column mass	10054820	2	24152	259	54312471	54336884	17.3651	4.31947	69.8108	N	4.10755	-0.249476	3.10151	N	no signal(-)
Infections and infestations	10021881	Soft tissue infection	10062255	2	24152	1609	54311121	54336884	2.79518	0.698408	11.1869	N	1.48171	-0.862126	2.47294	N	no signal(-)
Congenital, familial and genetic disorders	10010331	Cytogenetic abnormality	10067477	2	24152	1194	54311536	54336884	3.76673	0.94088	15.0798	N	1.91145	-0.698633	2.63751	N	no signal(-)
General disorders and administration site conditions	10018065	Exercise tolerance decreased	10051301	2	24152	4978	54307752	54336884	0.903408	0.225859	3.61353	N	-0.146476	-1.76601	1.56696	N	no signal(-)
Investigations	10022891	Grip strength decreased	10062556	2	24152	6742	54305988	54336884	0.667015	0.166771	2.66779	N	-0.583935	-2.08083	1.25188	N	no signal(-)
Neoplasms benign, malignant and unspecified (incl cysts and polyps)	10029104	Extradural neoplasm	10058955	2	24152	51	54312679	54336884	88.1877	21.4681	362.262	N	6.40753	-0.160891	3.26237	N	no signal(-)
Neoplasms benign, malignant and unspecified (incl cysts and polyps)	10029104	Colorectal cancer	10061451	2	24152	47249	54265481	54336884	0.095106	0.0237831	0.380318	N	-3.3926	-4.54086	-1.20879	N	no signal(-)
Psychiatric disorders	10037175	Abnormal behaviour	10061422	2	24152	37204	54275526	54336884	0.120807	0.0302099	0.483096	N	-3.04779	-4.21367	-0.881568	N	no signal(-)
Surgical and medical procedures	10042613	Bone operation	10061731	2	24152	586	54312144	54336884	7.67496	1.9148	30.763	N	2.93578	-0.420782	2.91966	N	no signal(-)
Injury, poisoning and procedural complications	10022117	Incorrect dose administered	10064355	2	24152	177184	54135546	54336884	0.0253008	0.00632711	0.101173	N	-5.29945	-6.39876	-3.06676	N	no signal(-)
Gastrointestinal disorders	10017947	Dental discomfort	10054217	2	24152	725	54312005	54336884	6.20347	1.54838	24.8537	N	2.62964	-0.488946	2.84988	N	no signal(-)
Neoplasms benign, malignant and unspecified (incl cysts and polyps)	10029104	Tumour haemorrhage	10049750	2	24152	2440	54310290	54336884	1.84319	0.460677	7.37466	N	0.881607	-1.14279	2.19122	N	no signal(-)
Investigations	10022891	Parathyroid hormone-related protein abnormal	10059416	2	24152	11	54312719	54336884	408.87	90.6206	1844.78	N	8.43501	-0.259793	3.41182	N	no signal(-)
Infections and infestations	10021881	Neutropenic infection	10059482	2	24152	905	54311825	54336884	4.96961	1.24089	19.9028	N	2.3105	-0.572948	2.76452	N	no signal(-)
Injury, poisoning and procedural complications	10022117	Skin laceration	10058818	2	24152	18393	54294337	54336884	0.244444	0.0611251	0.977548	N	-2.03157	-3.2793	0.0529364	N	no signal(-)
Neoplasms benign, malignant and unspecified (incl cysts and polyps)	10029104	HER2 positive breast cancer	10065430	2	24152	351	54312379	54336884	12.8135	3.19176	51.4408	N	3.67193	-0.298912	3.04714	N	no signal(-)
Nervous system disorders	10029205	Demyelinating polyneuropathy	10061811	2	24152	916	54311814	54336884	4.90993	1.22601	19.6634	N	2.2931	-0.577932	2.75947	N	no signal(-)
Musculoskeletal and connective tissue disorders	10028395	Deformity thorax	10061810	2	24152	174	54312556	54336884	25.8481	6.41287	104.185	N	4.67602	-0.204351	3.15573	N	no signal(-)
Blood and lymphatic system disorders	10005329	Haemorrhagic diathesis	10062713	2	24152	3269	54309461	54336884	1.37574	0.343896	5.50361	N	0.459938	-1.37724	1.95626	N	no signal(-)
Injury, poisoning and procedural complications	10022117	Nerve injury	10052897	2	24152	10021	54302709	54336884	0.448732	0.112202	1.79463	N	-1.15557	-2.52914	0.80333	N	no signal(-)
Nervous system disorders	10029205	Parkinson's disease	10061536	2	24152	16366	54296364	54336884	0.274729	0.0686977	1.09867	N	-1.86314	-3.13023	0.202044	N	no signal(-)
Endocrine disorders	10014698	Inappropriate antidiuretic hormone secretion	10053198	2	24152	8693	54304037	54336884	0.517296	0.129343	2.06888	N	-0.950516	-2.36397	0.968577	N	no signal(-)
Injury, poisoning and procedural complications	10022117	Fracture displacement	10053206	2	24152	416	54312314	54336884	10.8114	2.6947	43.3764	N	3.42809	-0.333398	3.01048	N	no signal(-)
Neoplasms benign, malignant and unspecified (incl cysts and polyps)	10029104	Renal neoplasm	10061482	2	24152	1879	54310851	54336884	2.39352	0.598122	9.57819	N	1.25817	-0.959407	2.37522	N	no signal(-)
Neoplasms benign, malignant and unspecified (incl cysts and polyps)	10029104	Metastases to penis	10051672	2	24152	10	54312720	54336884	449.758	98.5384	2052.82	N	8.55049	-0.271573	3.42487	N	no signal(-)
Musculoskeletal and connective tissue disorders	10028395	Muscle tightness	10049816	2	24152	14594	54298136	54336884	0.308097	0.0770406	1.23213	N	-1.69783	-2.98596	0.34635	N	no signal(-)
Infections and infestations	10021881	Wound infection staphylococcal	10059442	2	24152	1642	54311088	54336884	2.739	0.684383	10.9619	N	1.45246	-0.874371	2.46063	N	no signal(-)
Injury, poisoning and procedural complications	10022117	Periprosthetic fracture	10069135	2	24152	313	54312417	54336884	14.3692	3.57755	57.7136	N	3.83625	-0.278545	3.0692	N	no signal(-)
Neoplasms benign, malignant and unspecified (incl cysts and polyps)	10029104	Metastases to eye	10049724	2	24152	172	54312558	54336884	26.1486	6.48684	105.406	N	4.69251	-0.203321	3.15708	N	no signal(-)
Investigations	10022891	Calcium ionised abnormal	10060896	2	24152	13	54312717	54336884	345.967	78.0667	1533.22	N	8.22856	-0.240709	3.39018	N	no signal(-)
Infections and infestations	10021881	Coronavirus infection	10051905	2	24152	6344	54306386	54336884	0.708867	0.177233	2.83521	N	-0.496178	-2.01556	1.3172	N	no signal(-)
Eye disorders	10015919	Eye movement disorder	10061129	2	24152	6838	54305892	54336884	0.65765	0.16443	2.63032	N	-0.604327	-2.09614	1.23656	N	no signal(-)
Gastrointestinal disorders	10017947	Apical granuloma	10060983	2	24152	56	54312674	54336884	80.3138	19.5979	329.132	N	6.27747	-0.160198	3.25542	N	no signal(-)
Investigations	10022891	Blood alkaline phosphatase abnormal	10059571	2	24152	722	54312008	54336884	6.22925	1.55481	24.9571	N	2.63561	-0.487506	2.85135	N	no signal(-)
Infections and infestations	10021881	Arthritis infective	10060968	2	24152	4086	54308644	54336884	1.10065	0.275153	4.40272	N	0.138275	-1.57617	1.75702	N	no signal(-)
General disorders and administration site conditions	10018065	Organ failure	10053159	2	24152	3672	54309058	54336884	1.22475	0.306165	4.89933	N	0.292318	-1.47879	1.85454	N	no signal(-)
Injury, poisoning and procedural complications	10022117	Deep vein thrombosis postoperative	10066881	2	24152	990	54311740	54336884	4.54292	1.13449	18.1915	N	2.18126	-0.611036	2.72596	N	no signal(-)
Surgical and medical procedures	10042613	Central venous catheterisation	10053377	2	24152	2676	54310054	54336884	1.68063	0.420068	6.72392	N	0.748514	-1.2135	2.12034	N	no signal(-)
Gastrointestinal disorders	10017947	Varices oesophageal	10056091	2	24152	2659	54310071	54336884	1.69137	0.422753	6.76693	N	0.757701	-1.20852	2.12533	N	no signal(-)
Vascular disorders	10047065	Arterial haemorrhage	10060964	2	24152	990	54311740	54336884	4.54292	1.13449	18.1915	N	2.18126	-0.611036	2.72596	N	no signal(-)
Injury, poisoning and procedural complications	10022117	Wound complication	10053692	2	24152	3050	54309680	54336884	1.47453	0.368579	5.89899	N	0.559915	-1.3189	2.0147	N	no signal(-)
Musculoskeletal and connective tissue disorders	10028395	Bone metabolism disorder	10058972	2	24152	261	54312469	54336884	17.232	4.28655	69.273	N	4.09654	-0.250552	3.10029	N	no signal(-)
Neoplasms benign, malignant and unspecified (incl cysts and polyps)	10029104	Cervix cancer metastatic	10055094	2	24152	115	54312615	54336884	39.1093	9.66367	158.277	N	5.26509	-0.175824	3.19823	N	no signal(-)
Investigations	10022891	Bone scan abnormal	10061941	2	24152	411	54312319	54336884	10.9429	2.72737	43.9059	N	3.44546	-0.330764	3.01325	N	no signal(-)
Infections and infestations	10021881	Staphylococcal sepsis	10056430	2	24152	4543	54308187	54336884	0.989919	0.24748	3.95966	N	-0.0146106	-1.67654	1.65652	N	no signal(-)
General disorders and administration site conditions	10018065	Breakthrough pain	10064556	2	24152	2199	54310531	54336884	2.0452	0.511135	8.18344	N	1.03151	-1.06684	2.2674	N	no signal(-)
Blood and lymphatic system disorders	10005329	Bone marrow disorder	10061729	2	24152	2656	54310074	54336884	1.69328	0.42323	6.77458	N	0.759329	-1.20764	2.12621	N	no signal(-)
Metabolism and nutrition disorders	10027433	Chvostek's sign	10051518	2	24152	50	54312680	54336884	89.9514	21.8858	369.704	N	6.43501	-0.161114	3.26385	N	no signal(-)
Infections and infestations	10021881	Pseudomonal sepsis	10058877	2	24152	1511	54311219	54336884	2.97647	0.743665	11.9131	N	1.57226	-0.825139	2.51013	N	no signal(-)
Neoplasms benign, malignant and unspecified (incl cysts and polyps)	10029104	Metastases to bladder	10049722	2	24152	240	54312490	54336884	18.7398	4.65947	75.3693	N	4.21659	-0.239261	3.11321	N	no signal(-)
Vascular disorders	10047065	Venous thrombosis limb	10061408	2	24152	2034	54310696	54336884	2.21111	0.552572	8.84776	N	1.14393	-1.01244	2.32198	N	no signal(-)
Skin and subcutaneous tissue disorders	10040785	Nail toxicity	10059206	2	24152	237	54312493	54336884	18.977	4.71811	76.3289	N	4.23459	-0.237651	3.11507	N	no signal(-)
Blood and lymphatic system disorders	10005329	Acquired haemophilia	10053745	2	24152	832	54311898	54336884	5.40566	1.34958	21.652	N	2.43155	-0.539442	2.79851	N	no signal(-)
Gastrointestinal disorders	10017947	Gastroduodenal haemorrhage	10053768	2	24152	106	54312624	54336884	42.4299	10.4735	171.89	N	5.38057	-0.172055	3.20545	N	no signal(-)
Reproductive system and breast disorders	10038604	Breast disorder	10061021	2	24152	1841	54310889	54336884	2.44292	0.610459	9.77605	N	1.28761	-0.946104	2.38857	N	no signal(-)
Vascular disorders	10047065	Infarction	10061216	2	24152	6473	54306257	54336884	0.694738	0.173701	2.77869	N	-0.52521	-2.03704	1.2957	N	no signal(-)
Gastrointestinal disorders	10017947	Gastrointestinal toxicity	10059024	2	24152	3789	54308941	54336884	1.18693	0.296714	4.74798	N	0.247091	-1.50698	1.82631	N	no signal(-)
Musculoskeletal and connective tissue disorders	10028395	Connective tissue disorder	10061087	2	24152	1251	54311479	54336884	3.5951	0.898057	14.3919	N	1.84428	-0.722203	2.61375	N	no signal(-)
General disorders and administration site conditions	10018065	Injection site discomfort	10054266	2	24152	8337	54304393	54336884	0.539389	0.134866	2.15725	N	-0.890205	-2.31627	1.01629	N	no signal(-)
Investigations	10022891	Blood phosphorus abnormal	10054823	2	24152	397	54312333	54336884	11.3288	2.82322	45.4596	N	3.49521	-0.323371	3.02107	N	no signal(-)
Injury, poisoning and procedural complications	10022117	Face injury	10050392	2	24152	3297	54309433	54336884	1.36406	0.340976	5.45685	N	0.447641	-1.38453	1.94895	N	no signal(-)
Injury, poisoning and procedural complications	10022117	Wound haemorrhage	10051373	2	24152	3381	54309349	54336884	1.33017	0.332508	5.32121	N	0.411367	-1.40618	1.92726	N	no signal(-)
Investigations	10022891	Transaminases abnormal	10062688	2	24152	485	54312245	54336884	9.27327	2.31242	37.1877	N	3.20768	-0.369388	2.97281	N	no signal(-)
Investigations	10022891	Creatinine renal clearance abnormal	10068447	2	24152	425	54312305	54336884	10.5824	2.63782	42.4548	N	3.39736	-0.338131	3.00549	N	no signal(-)
Neoplasms benign, malignant and unspecified (incl cysts and polyps)	10029104	Sarcoma metastatic	10068595	2	24152	128	54312602	54336884	35.1372	8.69275	142.029	N	5.11309	-0.181647	3.18825	N	no signal(-)
Neoplasms benign, malignant and unspecified (incl cysts and polyps)	10029104	Renal cancer metastatic	10050018	2	24152	747	54311983	54336884	6.02077	1.50287	24.1203	N	2.58663	-0.499466	2.83916	N	no signal(-)
Immune system disorders	10021428	Autoimmune disorder	10061664	2	24152	7240	54305490	54336884	0.621129	0.1553	2.48423	N	-0.686718	-2.15855	1.17411	N	no signal(-)
Respiratory, thoracic and mediastinal disorders	10038738	Pulmonary arterial hypertension	10064911	2	24152	13395	54299335	54336884	0.335682	0.0839378	1.34246	N	-1.57417	-2.87946	0.452882	N	no signal(-)
Renal and urinary disorders	10038359	Postrenal failure	10059345	2	24152	412	54312318	54336884	10.9164	2.72077	43.7989	N	3.44197	-0.331291	3.0127	N	no signal(-)
Investigations	10022891	Blood phosphorus increased	10050196	2	24152	2291	54310439	54336884	1.96307	0.490621	7.8546	N	0.972433	-1.09631	2.23784	N	no signal(-)
Infections and infestations	10021881	Implant site infection	10059650	2	24152	2157	54310573	54336884	2.08502	0.521082	8.34289	N	1.05931	-1.05319	2.2811	N	no signal(-)
Neoplasms benign, malignant and unspecified (incl cysts and polyps)	10029104	Oral neoplasm	10061325	2	24152	262	54312468	54336884	17.1662	4.27028	69.0072	N	4.09106	-0.251091	3.09968	N	no signal(-)
Nervous system disorders	10029205	Peripheral paralysis	10054808	2	24152	249	54312481	54336884	18.0625	4.49199	72.63	N	4.16391	-0.244096	3.10764	N	no signal(-)
Investigations	10022891	Blood electrolytes abnormal	10061014	2	24152	1113	54311617	54336884	4.04087	1.00927	16.1786	N	2.01263	-0.664474	2.67197	N	no signal(-)
Investigations	10022891	Urine output decreased	10059895	2	24152	7984	54304746	54336884	0.563241	0.140829	2.25266	N	-0.827803	-2.26738	1.06522	N	no signal(-)
Vascular disorders	10047065	Vascular calcification	10051753	2	24152	1033	54311697	54336884	4.35381	1.08733	17.4333	N	2.12004	-0.629938	2.70685	N	no signal(-)
Surgical and medical procedures	10042613	Vascular graft	10067740	2	24152	2824	54309906	54336884	1.59254	0.398063	6.37134	N	0.670908	-1.25613	2.0776	N	no signal(-)
Injury, poisoning and procedural complications	10022117	Craniofacial fracture	10077603	2	24152	3935	54308795	54336884	1.14288	0.285708	4.57174	N	0.192573	-1.5414	1.79183	N	no signal(-)
Injury, poisoning and procedural complications	10022117	Product use in unapproved indication	10076476	2	24152	191898	54120832	54336884	0.0233545	0.00584038	0.09339	N	-5.41454	-6.51246	-3.18046	N	no signal(-)
Renal and urinary disorders	10038359	Prerenal failure	10072370	2	24152	1206	54311524	54336884	3.72925	0.931529	14.9296	N	1.89705	-0.703627	2.63247	N	no signal(-)
Gastrointestinal disorders	10017947	Immune-mediated enterocolitis	10078961	2	24152	2172	54310558	54336884	2.07062	0.517485	8.28523	N	1.04932	-1.05808	2.27619	N	no signal(-)
Neoplasms benign, malignant and unspecified (incl cysts and polyps)	10029104	Plasma cell myeloma recurrent	10073133	2	24152	2817	54309913	54336884	1.5965	0.399052	6.38718	N	0.674486	-1.25414	2.0796	N	no signal(-)
Injury, poisoning and procedural complications	10022117	Post procedural fever	10080559	2	24152	462	54312268	54336884	9.73493	2.4272	39.0446	N	3.27747	-0.357468	2.98523	N	no signal(-)
Congenital, familial and genetic disorders	10010331	BRCA2 gene mutation	10071981	2	24152	81	54312649	54336884	55.5255	13.6515	225.842	N	5.76041	-0.163398	3.22754	N	no signal(-)
Hepatobiliary disorders	10019805	Biliary obstruction	10084247	2	24152	2714	54310016	54336884	1.65709	0.414189	6.62972	N	0.728186	-1.22456	2.10924	N	no signal(-)
Nervous system disorders	10029205	VIth nerve paresis	10071044	2	24152	56	54312674	54336884	80.3138	19.5979	329.132	N	6.27747	-0.160198	3.25542	N	no signal(-)
Infections and infestations	10021881	COVID-19 pneumonia	10084380	2	24152	10401	54302329	54336884	0.432335	0.108103	1.72904	N	-1.20926	-2.57312	0.759331	N	no signal(-)
General disorders and administration site conditions	10018065	Illness	10080284	2	24152	69964	54242766	54336884	0.0642013	0.016055	0.256731	N	-3.95891	-5.0857	-1.75366	N	no signal(-)
Nervous system disorders	10029205	Posterior reversible encephalopathy syndrome	10071066	2	24152	8711	54304019	54336884	0.516227	0.129076	2.0646	N	-0.9535	-2.36634	0.966206	N	no signal(-)
Vascular disorders	10047065	Internal haemorrhage	10075192	2	24152	10288	54302442	54336884	0.437084	0.10929	1.74804	N	-1.1935	-2.56018	0.772275	N	no signal(-)
Congenital, familial and genetic disorders	10010331	Congenital aplasia	10090210	2	24152	2133	54310597	54336884	2.10849	0.526941	8.43683	N	1.07543	-1.04533	2.28898	N	no signal(-)
Investigations	10022891	N-terminal prohormone brain natriuretic peptide increased	10071662	2	24152	1081	54311649	54336884	4.16049	1.03911	16.6582	N	2.05464	-0.650757	2.68582	N	no signal(-)
Renal and urinary disorders	10038359	Kidney congestion	10076916	2	24152	159	54312571	54336884	28.2866	7.01262	114.099	N	4.80454	-0.196701	3.16597	N	no signal(-)
Product issues	10077536	Device loosening	10076364	2	24152	689	54312041	54336884	6.5276	1.62913	26.1549	N	2.70291	-0.471575	2.86761	N	no signal(-)
Psychiatric disorders	10037175	Frustration tolerance decreased	10077753	2	24152	10406	54302324	54336884	0.432127	0.108051	1.72821	N	-1.20995	-2.57369	0.758761	N	no signal(-)
Investigations	10022891	Body temperature abnormal	10075265	2	24152	1526	54311204	54336884	2.94721	0.736362	11.7959	N	1.55803	-0.830862	2.50437	N	no signal(-)
Respiratory, thoracic and mediastinal disorders	10038738	Immune-mediated lung disease	10085352	2	24152	1188	54311542	54336884	3.78576	0.945627	15.156	N	1.91871	-0.69613	2.64003	N	no signal(-)
General disorders and administration site conditions	10018065	Mucosal disorder	10082268	2	24152	2149	54310581	54336884	2.09279	0.52302	8.37397	N	1.06466	-1.05057	2.28372	N	no signal(-)
Neoplasms benign, malignant and unspecified (incl cysts and polyps)	10029104	Hepatocellular carcinoma	10073071	2	24152	6692	54306038	54336884	0.672	0.168017	2.68773	N	-0.573199	-2.07279	1.25993	N	no signal(-)
Investigations	10022891	Fibroblast growth factor 23 increased	10072680	2	24152	44	54312686	54336884	102.218	24.7783	421.676	N	6.61189	-0.163195	3.27346	N	no signal(-)
Neoplasms benign, malignant and unspecified (incl cysts and polyps)	10029104	Clear cell renal cell carcinoma	10073251	2	24152	619	54312111	54336884	7.26579	1.81295	29.1193	N	2.857	-0.437233	2.90276	N	no signal(-)
Blood and lymphatic system disorders	10005329	Abdominal lymphadenopathy	10073485	2	24152	727	54312003	54336884	6.1864	1.54413	24.7852	N	2.62568	-0.489905	2.8489	N	no signal(-)
Neoplasms benign, malignant and unspecified (incl cysts and polyps)	10029104	Invasive lobular breast carcinoma	10073096	2	24152	438	54312292	54336884	10.2684	2.55978	41.1908	N	3.35409	-0.344947	2.99833	N	no signal(-)
Neoplasms benign, malignant and unspecified (incl cysts and polyps)	10029104	Triple negative breast cancer	10075566	2	24152	325	54312405	54336884	13.8386	3.44601	55.5735	N	3.78231	-0.284989	3.06218	N	no signal(-)
Injury, poisoning and procedural complications	10022117	Product prescribing error	10081770	2	24152	38336	54274394	54336884	0.117237	0.0293172	0.468821	N	-3.09103	-4.25448	-0.922378	N	no signal(-)
Neoplasms benign, malignant and unspecified (incl cysts and polyps)	10029104	Neuroendocrine carcinoma metastatic	10071542	2	24152	211	54312519	54336884	21.3154	5.29569	85.7959	N	4.40074	-0.223762	3.13148	N	no signal(-)
Respiratory, thoracic and mediastinal disorders	10038738	Pulmonary tumour thrombotic microangiopathy	10079988	2	24152	58	54312672	54336884	77.5443	18.938	317.516	N	6.22856	-0.160092	3.25282	N	no signal(-)
Injury, poisoning and procedural complications	10022117	Product administration error	10081576	2	24152	46763	54265967	54336884	0.0960953	0.0240305	0.384274	N	-3.37769	-4.52663	-1.19456	N	no signal(-)
Neoplasms benign, malignant and unspecified (incl cysts and polyps)	10029104	Intestinal metastasis	10080311	2	24152	415	54312315	54336884	10.8375	2.70117	43.4813	N	3.43155	-0.332872	3.01103	N	no signal(-)
Injury, poisoning and procedural complications	10022117	Product administration interrupted	10081479	2	24152	6051	54306679	54336884	0.743195	0.185813	2.97255	N	-0.427981	-1.96555	1.36725	N	no signal(-)
Neoplasms benign, malignant and unspecified (incl cysts and polyps)	10029104	Plasma cell myeloma refractory	10081847	2	24152	809	54311921	54336884	5.55934	1.38789	22.2686	N	2.4719	-0.528729	2.80939	N	no signal(-)
Musculoskeletal and connective tissue disorders	10028395	Rapidly progressive osteoarthritis	10075201	1	24153	38	54312692	54336884	59.1761	8.12427	431.031	N	5.85005	-1.11617	3.06532	N	no signal(-)
Injury, poisoning and procedural complications	10022117	Contraindicated product administered	10078504	1	24153	24201	54288529	54336884	0.092876	0.0130813	0.659411	N	-3.42738	-4.59617	-0.515275	N	no signal(-)
Injury, poisoning and procedural complications	10022117	Intentional dose omission	10079221	1	24153	17544	54295186	54336884	0.128133	0.0180469	0.909747	N	-2.96332	-4.17797	-0.0970117	N	no signal(-)
Respiratory, thoracic and mediastinal disorders	10038738	Pleural mass	10082101	1	24153	40	54312690	54336884	56.2173	7.72789	408.959	N	5.7779	-1.11506	3.06169	N	no signal(-)
Vascular disorders	10047065	Peripheral venous disease	10075049	1	24153	3374	54309356	54336884	0.666436	0.0938421	4.73281	N	-0.585218	-2.36334	1.71859	N	no signal(-)
Injury, poisoning and procedural complications	10022117	Maternal exposure before pregnancy	10071406	1	24153	5569	54307161	54336884	0.403747	0.0568588	2.86695	N	-1.30801	-2.83838	1.24308	N	no signal(-)
Renal and urinary disorders	10038359	Autoimmune nephritis	10077087	1	24153	215	54312515	54336884	10.459	1.46649	74.5937	N	3.38057	-1.1826	2.91688	N	no signal(-)
Investigations	10022891	Adjusted calcium decreased	10074757	1	24153	92	54312638	54336884	24.4423	3.40638	175.384	N	4.5963	-1.12101	3.00289	N	no signal(-)
Reproductive system and breast disorders	10038604	Breast ulceration	10073419	1	24153	119	54312611	54336884	18.8966	2.63985	135.265	N	4.22856	-1.13274	2.98157	N	no signal(-)
Hepatobiliary disorders	10019805	Hepatobiliary cyst	10079889	1	24153	2	54312728	54336884	1124.35	101.944	12400.5	N	9.55049	-1.50145	3.49633	N	no signal(-)
Renal and urinary disorders	10038359	Hydrocalyx	10073745	1	24153	7	54312723	54336884	321.242	39.5209	2611.19	N	8.13545	-1.26145	3.24993	N	no signal(-)
Nervous system disorders	10029205	Paraneoplastic neurological syndrome	10072106	1	24153	85	54312645	54336884	26.4552	3.6837	189.993	N	4.70919	-1.11843	3.00894	N	no signal(-)
Investigations	10022891	Electrocardiogram high voltage	10076278	1	24153	11	54312719	54336884	204.427	26.3909	1583.51	N	7.55049	-1.2	3.18338	N	no signal(-)
Nervous system disorders	10029205	Quadrantanopia	10077820	1	24153	119	54312611	54336884	18.8966	2.63985	135.265	N	4.22856	-1.13274	2.98157	N	no signal(-)
Psychiatric disorders	10037175	Fear of injection	10073753	1	24153	5620	54307110	54336884	0.400082	0.0563428	2.84093	N	-1.32116	-2.84776	1.2337	N	no signal(-)
Injury, poisoning and procedural complications	10022117	Product communication issue	10080099	1	24153	5783	54306947	54336884	0.388804	0.0547549	2.76083	N	-1.3624	-2.87732	1.20412	N	no signal(-)
Infections and infestations	10021881	Infective glossitis	10070963	1	24153	131	54312599	54336884	17.1656	2.39983	122.782	N	4.09106	-1.13852	2.97277	N	no signal(-)
Neoplasms benign, malignant and unspecified (incl cysts and polyps)	10029104	Poorly differentiated thyroid carcinoma	10076603	1	24153	8	54312722	54336884	281.087	35.1538	2247.55	N	7.96553	-1.24149	3.22869	N	no signal(-)
Surgical and medical procedures	10042613	Unevaluable therapy	10077754	1	24153	17	54312713	54336884	132.276	17.6023	994.017	N	6.96553	-1.15719	3.13292	N	no signal(-)
Surgical and medical procedures	10042613	Red blood cell transfusion	10087283	1	24153	1547	54311183	54336884	1.45354	0.204606	10.3261	N	0.539264	-1.7975	2.28586	N	no signal(-)
Neoplasms benign, malignant and unspecified (incl cysts and polyps)	10029104	Myeloproliferative neoplasm	10077465	1	24153	797	54311933	54336884	2.82141	0.396915	20.0555	N	1.49521	-1.48141	2.60442	N	no signal(-)
Congenital, familial and genetic disorders	10010331	Drug resistance mutation	10087795	1	24153	90	54312640	54336884	24.9855	3.48126	179.324	N	4.62766	-1.12025	3.00459	N	no signal(-)
Congenital, familial and genetic disorders	10010331	Skeletal dysplasia	10072610	1	24153	140	54312590	54336884	16.0621	2.24663	114.834	N	3.9959	-1.14299	2.96637	N	no signal(-)
Nervous system disorders	10029205	Fine motor skill dysfunction	10076288	1	24153	2384	54310346	54336884	0.943203	0.132798	6.69913	N	-0.0843196	-2.08434	1.9981	N	no signal(-)
Gastrointestinal disorders	10017947	Autoimmune colitis	10075761	1	24153	565	54312165	54336884	3.97995	0.559616	28.3051	N	1.9908	-1.36826	2.71966	N	no signal(-)
Infections and infestations	10021881	Infected seroma	10074755	1	24153	58	54312672	54336884	38.7706	5.36983	279.926	N	5.25281	-1.11206	3.03611	N	no signal(-)
Injury, poisoning and procedural complications	10022117	Device placement issue	10083995	1	24153	2616	54310114	54336884	0.859551	0.121025	6.10477	N	-0.218244	-2.15472	1.92757	N	no signal(-)
Investigations	10022891	Muscle strength abnormal	10082799	1	24153	322	54312408	54336884	6.98348	0.980656	49.7311	N	2.80006	-1.24078	2.85252	N	no signal(-)
Neoplasms benign, malignant and unspecified (incl cysts and polyps)	10029104	Metastases to tonsils	10077476	1	24153	8	54312722	54336884	281.087	35.1538	2247.55	N	7.96553	-1.24149	3.22869	N	no signal(-)
Skin and subcutaneous tissue disorders	10040785	Brachioradial pruritus	10071443	1	24153	9	54312721	54336884	249.855	31.6526	1972.27	N	7.81353	-1.22513	3.21106	N	no signal(-)
Metabolism and nutrition disorders	10027433	Trousseau's sign	10071284	1	24153	67	54312663	54336884	33.5626	4.65899	241.779	N	5.04799	-1.11331	3.02613	N	no signal(-)
Nervous system disorders	10029205	Malignant spinal cord compression	10085315	1	24153	37	54312693	54336884	60.7755	8.33811	442.985	N	5.88753	-1.11682	3.06722	N	no signal(-)
Neoplasms benign, malignant and unspecified (incl cysts and polyps)	10029104	Basal cell carcinoma metastatic	10083708	1	24153	9	54312721	54336884	249.855	31.6526	1972.27	N	7.81353	-1.22513	3.21106	N	no signal(-)
Gastrointestinal disorders	10017947	Gastrointestinal polyp	10079055	1	24153	260	54312470	54336884	8.64879	1.21363	61.6347	N	3.10755	-1.20708	2.88919	N	no signal(-)
Injury, poisoning and procedural complications	10022117	Eye contusion	10073354	1	24153	2049	54310681	54336884	1.09742	0.1545	7.79497	N	0.134046	-1.97626	2.10646	N	no signal(-)
Respiratory, thoracic and mediastinal disorders	10038738	Pulmonary artery occlusion	10078201	1	24153	76	54312654	54336884	29.5881	4.11434	212.781	N	4.86867	-1.11553	3.01718	N	no signal(-)
Neoplasms benign, malignant and unspecified (incl cysts and polyps)	10029104	Invasive breast carcinoma	10075713	1	24153	343	54312387	54336884	6.55592	0.920787	46.6776	N	2.70919	-1.25212	2.84042	N	no signal(-)
Psychiatric disorders	10037175	Somatic symptom disorder	10078076	1	24153	1577	54311153	54336884	1.42589	0.200716	10.1296	N	0.511573	-1.80883	2.27448	N	no signal(-)
Eye disorders	10015919	Ophthalmic vein thrombosis	10074349	1	24153	206	54312524	54336884	10.916	1.53025	77.8682	N	3.44197	-1.17774	2.92256	N	no signal(-)
Neoplasms benign, malignant and unspecified (incl cysts and polyps)	10029104	Colorectal adenoma	10087276	1	24153	1254	54311476	54336884	1.79318	0.252376	12.7408	N	0.841982	-1.682	2.40197	N	no signal(-)
Reproductive system and breast disorders	10038604	Ovarian oedema	10076380	1	24153	13	54312717	54336884	172.976	22.6267	1322.37	N	7.3281	-1.18171	3.16253	N	no signal(-)
Blood and lymphatic system disorders	10005329	Autoimmune haemolytic anaemia	10073785	1	24153	3595	54309135	54336884	0.625465	0.0880744	4.44177	N	-0.676723	-2.4189	1.66297	N	no signal(-)
General disorders and administration site conditions	10018065	Procedural failure	10081594	1	24153	127	54312603	54336884	17.7062	2.47484	126.679	N	4.13545	-1.13657	2.97567	N	no signal(-)
Gastrointestinal disorders	10017947	Large intestinal stenosis	10074061	1	24153	1996	54310734	54336884	1.12656	0.158601	8.00206	N	0.171835	-1.95839	2.12438	N	no signal(-)
Neoplasms benign, malignant and unspecified (incl cysts and polyps)	10029104	Anal squamous cell carcinoma	10073358	1	24153	246	54312484	54336884	9.141	1.28242	65.1563	N	3.18709	-1.19945	2.89769	N	no signal(-)
Neoplasms benign, malignant and unspecified (incl cysts and polyps)	10029104	Adrenal gland cancer	10073152	1	24153	399	54312331	54336884	5.63579	0.79187	40.1102	N	2.4916	-1.2821	2.80879	N	no signal(-)
Cardiac disorders	10007541	Cardiac dysfunction	10079751	1	24153	2838	54309892	54336884	0.792311	0.111561	5.62704	N	-0.335713	-2.219	1.86317	N	no signal(-)
Musculoskeletal and connective tissue disorders	10028395	Soft tissue mass	10071051	1	24153	401	54312329	54336884	5.60768	0.78793	39.9097	N	2.4844	-1.28317	2.80767	N	no signal(-)
Injury, poisoning and procedural complications	10022117	Traumatic tooth displacement	10071180	1	24153	16	54312714	54336884	140.543	18.6371	1059.84	N	7.04799	-1.16222	3.13922	N	no signal(-)
Metabolism and nutrition disorders	10027433	Fulminant type 1 diabetes mellitus	10072628	1	24153	758	54311972	54336884	2.96657	0.41731	21.0888	N	1.5675	-1.46296	2.62313	N	no signal(-)
Neoplasms benign, malignant and unspecified (incl cysts and polyps)	10029104	Gastrointestinal submucosal tumour	10072581	1	24153	43	54312687	54336884	52.2952	7.20089	379.785	N	5.67602	-1.11378	3.05663	N	no signal(-)
Investigations	10022891	Adjusted calcium increased	10078260	1	24153	42	54312688	54336884	53.5403	7.36839	389.036	N	5.70919	-1.11416	3.05827	N	no signal(-)
Congenital, familial and genetic disorders	10010331	BRCA1 gene mutation	10071980	1	24153	70	54312660	54336884	32.1242	4.46209	231.273	N	4.98571	-1.11396	3.02305	N	no signal(-)
Hepatobiliary disorders	10019805	Pseudocirrhosis	10076501	1	24153	261	54312469	54336884	8.61565	1.20899	61.3977	N	3.10203	-1.20762	2.88859	N	no signal(-)
Investigations	10022891	Urine magnesium increased	10071354	1	24153	8	54312722	54336884	281.087	35.1538	2247.55	N	7.96553	-1.24149	3.22869	N	no signal(-)
Surgical and medical procedures	10042613	Biliary catheter insertion	10082920	1	24153	147	54312583	54336884	15.2972	2.14036	109.329	N	3.926	-1.14654	2.96148	N	no signal(-)
Injury, poisoning and procedural complications	10022117	Skin wound	10072170	1	24153	1313	54311417	54336884	1.7126	0.241044	12.1679	N	0.775704	-1.70601	2.37782	N	no signal(-)
Musculoskeletal and connective tissue disorders	10028395	Resorption bone decreased	10076526	1	24153	10	54312720	54336884	224.869	28.7839	1756.76	N	7.67602	-1.21151	3.19616	N	no signal(-)
Investigations	10022891	Liver function test increased	10077692	1	24153	17140	54295590	54336884	0.131154	0.0184724	0.931199	N	-2.92971	-4.14823	-0.0672608	N	no signal(-)
Vascular disorders	10047065	Inferior vena cava stenosis	10074639	1	24153	34	54312696	54336884	66.138	9.05294	483.185	N	6.00617	-1.11917	3.07336	N	no signal(-)
Respiratory, thoracic and mediastinal disorders	10038738	Infantile apnoea	10077321	1	24153	1256	54311474	54336884	1.79032	0.251975	12.7205	N	0.839685	-1.68282	2.40115	N	no signal(-)
Neoplasms benign, malignant and unspecified (incl cysts and polyps)	10029104	Adenocarcinoma metastatic	10083456	1	24153	122	54312608	54336884	18.4319	2.57545	131.913	N	4.19294	-1.13416	2.97934	N	no signal(-)
Injury, poisoning and procedural complications	10022117	Incision site impaired healing	10082028	1	24153	266	54312464	54336884	8.4537	1.18635	60.2393	N	3.07476	-1.21035	2.88557	N	no signal(-)
Injury, poisoning and procedural complications	10022117	Procedural pneumothorax	10077574	1	24153	134	54312596	54336884	16.7813	2.3465	120.013	N	4.05864	-1.14	2.97062	N	no signal(-)
Blood and lymphatic system disorders	10005329	Immune thrombocytopenia	10083842	1	24153	8005	54304725	54336884	0.28087	0.0395564	1.99431	N	-1.83141	-3.22948	0.85176	N	no signal(-)
Injury, poisoning and procedural complications	10022117	Prescription drug used without a prescription	10076639	1	24153	4789	54307941	54336884	0.469513	0.0661186	3.33404	N	-1.09036	-2.68686	1.39472	N	no signal(-)
Gastrointestinal disorders	10017947	Intestinal calcification	10073530	1	24153	18	54312712	54336884	124.927	16.6762	935.874	N	6.88753	-1.15271	3.12717	N	no signal(-)
Psychiatric disorders	10037175	Neuropsychological symptoms	10089746	1	24153	1206	54311524	54336884	1.86455	0.262413	13.2483	N	0.898244	-1.66217	2.42193	N	no signal(-)
Musculoskeletal and connective tissue disorders	10028395	Immune-mediated myositis	10083073	1	24153	2220	54310510	54336884	1.01288	0.142605	7.19426	N	0.0184603	-2.03243	2.05013	N	no signal(-)
Injury, poisoning and procedural complications	10022117	Product monitoring error	10081575	1	24153	1561	54311169	54336884	1.44051	0.202772	10.2335	N	0.526275	-1.8028	2.28054	N	no signal(-)
Neoplasms benign, malignant and unspecified (incl cysts and polyps)	10029104	Optic glioma	10073338	1	24153	96	54312634	54336884	23.4239	3.26589	168.002	N	4.53554	-1.1226	2.99956	N	no signal(-)
Infections and infestations	10021881	Vascular device infection	10080714	1	24153	3834	54308896	54336884	0.586473	0.0825852	4.16479	N	-0.769557	-2.47666	1.60513	N	no signal(-)
Neoplasms benign, malignant and unspecified (incl cysts and polyps)	10029104	Mesenteric neoplasm	10072025	1	24153	123	54312607	54336884	18.282	2.55468	130.832	N	4.18126	-1.13464	2.9786	N	no signal(-)
Investigations	10022891	Magnetic resonance imaging abnormal	10078224	1	24153	4276	54308454	54336884	0.525846	0.0740499	3.73416	N	-0.926929	-2.57776	1.50392	N	no signal(-)
Surgical and medical procedures	10042613	Medical procedure	10077673	1	24153	1119	54311611	54336884	2.00952	0.282798	14.2793	N	1.00617	-1.62554	2.45883	N	no signal(-)
Reproductive system and breast disorders	10038604	Ovarian vein thrombosis	10072059	1	24153	129	54312601	54336884	17.4317	2.43676	124.7	N	4.11309	-1.13754	2.97422	N	no signal(-)
Psychiatric disorders	10037175	Neuropsychiatric syndrome	10071323	1	24153	187	54312543	54336884	12.0251	1.68492	85.8213	N	3.58087	-1.16752	2.93474	N	no signal(-)
Infections and infestations	10021881	Subperiosteal abscess	10075118	1	24153	35	54312695	54336884	64.2484	8.80143	468.998	N	5.96553	-1.11831	3.07124	N	no signal(-)
Injury, poisoning and procedural complications	10022117	Product dispensing error	10080359	1	24153	32398	54280332	54336884	0.069367	0.00977024	0.492494	N	-3.84821	-4.98558	-0.904727	N	no signal(-)
Musculoskeletal and connective tissue disorders	10028395	Joint noise	10074329	1	24153	3574	54309156	54336884	0.62914	0.0885918	4.46788	N	-0.668274	-2.41371	1.66816	N	no signal(-)
Investigations	10022891	Global longitudinal strain abnormal	10089038	1	24153	27	54312703	54336884	83.285	11.3165	612.944	N	6.3281	-1.12802	3.09106	N	no signal(-)
Vascular disorders	10047065	Superficial vein thrombosis	10086210	1	24153	3550	54309180	54336884	0.633394	0.0891906	4.49809	N	-0.658556	-2.40776	1.67412	N	no signal(-)
Neoplasms benign, malignant and unspecified (incl cysts and polyps)	10029104	HER2 negative breast cancer	10083232	1	24153	30	54312700	54336884	74.9565	10.2212	549.685	N	6.18126	-1.12353	3.08278	N	no signal(-)
Injury, poisoning and procedural complications	10022117	Tumour cell mobilisation	10070894	1	24153	7	54312723	54336884	321.242	39.5209	2611.19	N	8.13545	-1.26145	3.24993	N	no signal(-)
Injury, poisoning and procedural complications	10022117	Product preparation error	10076869	1	24153	17047	54295683	54336884	0.13187	0.0185732	0.936281	N	-2.92186	-4.14129	-0.0603245	N	no signal(-)
Infections and infestations	10021881	Necrotising soft tissue infection	10076637	1	24153	179	54312551	54336884	12.5625	1.75981	89.6779	N	3.6436	-1.16325	2.93996	N	no signal(-)
Gastrointestinal disorders	10017947	Periodontal inflammation	10072574	1	24153	33	54312697	54336884	68.1422	9.31925	498.255	N	6.04799	-1.12012	3.07557	N	no signal(-)
Neoplasms benign, malignant and unspecified (incl cysts and polyps)	10029104	Myelodysplastic syndrome with excess blasts	10088023	1	24153	376	54312354	54336884	5.98053	0.840183	42.5702	N	2.57703	-1.26984	2.82167	N	no signal(-)
Surgical and medical procedures	10042613	Limb amputation	10071564	1	24153	381	54312349	54336884	5.90205	0.829185	42.0101	N	2.55803	-1.27251	2.81885	N	no signal(-)
Musculoskeletal and connective tissue disorders	10028395	Soft tissue swelling	10076991	1	24153	483	54312247	54336884	4.65564	0.654431	33.1204	N	2.21659	-1.32624	2.76289	N	no signal(-)
Hepatobiliary disorders	10019805	Congestive hepatopathy	10084058	1	24153	1318	54311412	54336884	1.7061	0.24013	12.1217	N	0.770225	-1.70802	2.37579	N	no signal(-)
Nervous system disorders	10029205	Encephalitis autoimmune	10072378	1	24153	1241	54311489	54336884	1.81196	0.255018	12.8744	N	0.857005	-1.67666	2.40735	N	no signal(-)
Infections and infestations	10021881	Infected fistula	10072282	1	24153	461	54312269	54336884	4.87782	0.685596	34.7043	N	2.2837	-1.31478	2.77475	N	no signal(-)
Product issues	10077536	Product supply issue	10077801	1	24153	5624	54307106	54336884	0.399798	0.0563028	2.8389	N	-1.32218	-2.84849	1.23296	N	no signal(-)
Investigations	10022891	Myocardial strain imaging abnormal	10086295	1	24153	12	54312718	54336884	187.391	24.3645	1441.26	N	7.43501	-1.19018	3.17228	N	no signal(-)
Congenital, familial and genetic disorders	10010331	Tooth agenesis	10089767	1	24153	48	54312682	54336884	46.8478	6.46596	339.426	N	5.52074	-1.11248	3.04905	N	no signal(-)
General disorders and administration site conditions	10018065	Administration site extravasation	10075933	1	24153	790	54311940	54336884	2.84641	0.400427	20.2335	N	1.50792	-1.47811	2.60776	N	no signal(-)
Investigations	10022891	Bronchial aspiration procedure	10081453	1	24153	312	54312418	54336884	7.20731	1.01199	51.33	N	2.84544	-1.23536	2.85834	N	no signal(-)
Neoplasms benign, malignant and unspecified (incl cysts and polyps)	10029104	Tumour hyperprogression	10081037	1	24153	177	54312553	54336884	12.7045	1.77959	90.6968	N	3.65972	-1.16219	2.94127	N	no signal(-)
Congenital, familial and genetic disorders	10010331	EGFR gene mutation	10071975	1	24153	350	54312380	54336884	6.4248	0.902422	45.7414	N	2.68013	-1.25589	2.83641	N	no signal(-)
Injury, poisoning and procedural complications	10022117	Product use complaint	10079400	1	24153	12460	54300270	54336884	0.180432	0.0254123	1.2811	N	-2.46968	-3.74979	0.331264	N	no signal(-)
Nervous system disorders	10029205	Focal dyscognitive seizures	10079424	1	24153	2157	54310573	54336884	1.04247	0.146768	7.40449	N	0.0599748	-2.01199	2.07063	N	no signal(-)
Gastrointestinal disorders	10017947	Gastrointestinal wall thickening	10075724	1	24153	1171	54311559	54336884	1.92028	0.27025	13.6447	N	0.940697	-1.64755	2.43666	N	no signal(-)
Injury, poisoning and procedural complications	10022117	Product dispensing issue	10081771	1	24153	1646	54311084	54336884	1.36612	0.192307	9.70467	N	0.449829	-1.83454	2.24866	N	no signal(-)
Congenital, familial and genetic disorders	10010331	Checkpoint kinase 2 gene mutation	10081927	1	24153	5	54312725	54336884	449.739	52.5391	3849.8	N	8.55049	-1.31802	3.30905	N	no signal(-)
Skin and subcutaneous tissue disorders	10040785	Drug reaction with eosinophilia and systemic symptoms	10073508	1	24153	24489	54288241	54336884	0.0917833	0.0129274	0.651652	N	-3.44445	-4.61179	-0.530898	N	no signal(-)
Surgical and medical procedures	10042613	Dental implant removal	10085172	1	24153	11	54312719	54336884	204.427	26.3909	1583.51	N	7.55049	-1.2	3.18338	N	no signal(-)
Skin and subcutaneous tissue disorders	10040785	Nail necrosis	10074602	1	24153	19	54312711	54336884	118.352	15.8427	884.147	N	6.81353	-1.14871	3.1219	N	no signal(-)
Musculoskeletal and connective tissue disorders	10028395	Rheumatic disorder	10072736	1	24153	1735	54310995	54336884	1.29604	0.182447	9.20656	N	0.373903	-1.86705	2.21602	N	no signal(-)
Infections and infestations	10021881	Cholangitis infective	10075445	1	24153	252	54312478	54336884	8.92335	1.252	63.599	N	3.15246	-1.20272	2.89404	N	no signal(-)
Nervous system disorders	10029205	Cerebral venous sinus thrombosis	10083037	1	24153	1641	54311089	54336884	1.37028	0.192892	9.73426	N	0.454216	-1.83269	2.25051	N	no signal(-)
Renal and urinary disorders	10038359	Immune-mediated nephritis	10083070	1	24153	247	54312483	54336884	9.10399	1.27725	64.8915	N	3.18126	-1.2	2.89708	N	no signal(-)
Surgical and medical procedures	10042613	Skin lesion removal	10080131	1	24153	118	54312612	54336884	19.0567	2.66203	136.421	N	4.24064	-1.13227	2.98232	N	no signal(-)
Nervous system disorders	10029205	Hyporesponsive to stimuli	10071552	1	24153	932	54311798	54336884	2.41272	0.339481	17.1474	N	1.26972	-1.54355	2.54154	N	no signal(-)
Congenital, familial and genetic disorders	10010331	CYP3A4 polymorphism	10082012	1	24153	11	54312719	54336884	204.427	26.3909	1583.51	N	7.55049	-1.2	3.18338	N	no signal(-)
Investigations	10022891	Neutrophil/lymphocyte ratio decreased	10084947	1	24153	3	54312727	54336884	749.565	77.9638	7206.52	N	9.13545	-1.41736	3.41096	N	no signal(-)
Musculoskeletal and connective tissue disorders	10028395	Greater trochanteric pain syndrome	10087333	1	24153	118	54312612	54336884	19.0567	2.66203	136.421	N	4.24064	-1.13227	2.98232	N	no signal(-)
Injury, poisoning and procedural complications	10022117	Bone non-union	10088941	1	24153	11	54312719	54336884	204.427	26.3909	1583.51	N	7.55049	-1.2	3.18338	N	no signal(-)
Surgical and medical procedures	10042613	Spondylectomy	10090067	1	24153	35	54312695	54336884	64.2484	8.80143	468.998	N	5.96553	-1.11831	3.07124	N	no signal(-)
Gastrointestinal disorders	10017947	Alveolar bone resorption	10074846	1	24153	59	54312671	54336884	38.1134	5.28032	275.104	N	5.22856	-1.11214	3.03494	N	no signal(-)
Injury, poisoning and procedural complications	10022117	Device use error	10072878	1	24153	29072	54283658	54336884	0.0773078	0.0108886	0.548874	N	-3.69194	-4.84	-0.75913	N	no signal(-)
Injury, poisoning and procedural complications	10022117	Post procedural discharge	10057751	1	24153	611	54312119	54336884	3.68031	0.517551	26.1707	N	1.87807	-1.39136	2.69602	N	no signal(-)
Reproductive system and breast disorders	10038604	Pelvic discomfort	10064229	1	24153	815	54311915	54336884	2.75909	0.388159	19.6121	N	1.46303	-1.48985	2.59587	N	no signal(-)
Surgical and medical procedures	10042613	Abdominal hernia repair	10060802	1	24153	167	54312563	54336884	13.4652	1.88553	96.1595	N	3.74314	-1.15691	2.94789	N	no signal(-)
Social circumstances	10041244	Impaired work ability	10052302	1	24153	19413	54293317	54336884	0.115793	0.0163089	0.822128	N	-3.10936	-4.30812	-0.227183	N	no signal(-)
Investigations	10022891	Weight abnormal	10056814	1	24153	2028	54310702	54336884	1.10878	0.1561	7.87573	N	0.148901	-1.9692	2.11353	N	no signal(-)
Neoplasms benign, malignant and unspecified (incl cysts and polyps)	10029104	Metastases to gastrointestinal tract	10062196	1	24153	213	54312517	54336884	10.5572	1.48019	75.2974	N	3.39399	-1.18152	2.91814	N	no signal(-)
Injury, poisoning and procedural complications	10022117	Bone fissure	10064210	1	24153	384	54312346	54336884	5.85594	0.822723	41.6811	N	2.54674	-1.27411	2.81717	N	no signal(-)
Neoplasms benign, malignant and unspecified (incl cysts and polyps)	10029104	Xanthogranuloma	10051251	1	24153	70	54312660	54336884	32.1242	4.46209	231.273	N	4.98571	-1.11396	3.02305	N	no signal(-)
Investigations	10022891	Computerised tomogram thorax abnormal	10057799	1	24153	638	54312092	54336884	3.52456	0.495682	25.0615	N	1.81578	-1.40476	2.68233	N	no signal(-)
Gastrointestinal disorders	10017947	Large intestinal obstruction	10062062	1	24153	2119	54310611	54336884	1.06116	0.149399	7.53734	N	0.0856054	-1.99952	2.08313	N	no signal(-)
Congenital, familial and genetic disorders	10010331	Odontogenic cyst	10063413	1	24153	51	54312679	54336884	44.092	6.09285	319.08	N	5.43501	-1.1121	3.0449	N	no signal(-)
Neoplasms benign, malignant and unspecified (incl cysts and polyps)	10029104	Metastatic gastric cancer	10063916	1	24153	310	54312420	54336884	7.25381	1.0185	51.6622	N	2.85468	-1.23428	2.85951	N	no signal(-)
Nervous system disorders	10029205	Cerebral arteriosclerosis	10065559	1	24153	400	54312330	54336884	5.6217	0.789895	40.0097	N	2.488	-1.28264	2.80823	N	no signal(-)
Blood and lymphatic system disorders	10005329	Bone marrow necrosis	10058822	1	24153	208	54312522	54336884	10.811	1.51561	77.1159	N	3.42809	-1.17882	2.9213	N	no signal(-)
Investigations	10022891	Blood pressure orthostatic decreased	10053356	1	24153	313	54312417	54336884	7.18429	1.00877	51.1655	N	2.84083	-1.2359	2.85776	N	no signal(-)
Injury, poisoning and procedural complications	10022117	Chest injury	10061386	1	24153	1778	54310952	54336884	1.26469	0.178037	8.98377	N	0.338603	-1.8825	2.20052	N	no signal(-)
Injury, poisoning and procedural complications	10022117	Spinal column injury	10069689	1	24153	2069	54310661	54336884	1.08681	0.153008	7.71959	N	0.120039	-1.98294	2.09976	N	no signal(-)
Investigations	10022891	Parathyroid hormone-related protein increased	10059418	1	24153	20	54312710	54336884	112.435	15.0885	837.83	N	6.74314	-1.14512	3.11704	N	no signal(-)
Ear and labyrinth disorders	10013993	Ear discomfort	10052137	1	24153	9023	54303707	54336884	0.249177	0.0350934	1.76925	N	-2.0041	-3.36597	0.715207	N	no signal(-)
Psychiatric disorders	10037175	Affect lability	10054196	1	24153	8817	54303913	54336884	0.254999	0.0359134	1.8106	N	-1.97078	-3.33937	0.741816	N	no signal(-)
Injury, poisoning and procedural complications	10022117	Iliotibial band syndrome	10060813	1	24153	204	54312526	54336884	11.023	1.54518	78.6353	N	3.45597	-1.17666	2.92383	N	no signal(-)
Neoplasms benign, malignant and unspecified (incl cysts and polyps)	10029104	Abdominal neoplasm	10060925	1	24153	797	54311933	54336884	2.82141	0.396915	20.0555	N	1.49521	-1.48141	2.60442	N	no signal(-)
Gastrointestinal disorders	10017947	Peritoneal lesion	10054827	1	24153	64	54312666	54336884	35.1358	4.87406	253.285	N	5.11309	-1.11276	3.02933	N	no signal(-)
Infections and infestations	10021881	Arthropod infestation	10060969	1	24153	44	54312686	54336884	51.1067	7.04084	370.963	N	5.6436	-1.11345	3.05504	N	no signal(-)
Injury, poisoning and procedural complications	10022117	Eye injury	10061128	1	24153	2527	54310203	54336884	0.889826	0.125286	6.31987	N	-0.168327	-2.12812	1.95422	N	no signal(-)
Skin and subcutaneous tissue disorders	10040785	Skin burning sensation	10054786	1	24153	63405	54249325	54336884	0.0354242	0.00498951	0.251502	N	-4.81688	-5.90765	-1.82686	N	no signal(-)
Psychiatric disorders	10037175	Communication disorder	10061046	1	24153	3431	54309299	54336884	0.655364	0.0922834	4.65416	N	-0.60938	-2.37788	1.70404	N	no signal(-)
Neoplasms benign, malignant and unspecified (incl cysts and polyps)	10029104	Soft tissue neoplasm	10068771	1	24153	112	54312618	54336884	20.0776	2.8034	143.793	N	4.31528	-1.1295	2.98686	N	no signal(-)
Injury, poisoning and procedural complications	10022117	Tongue injury	10059924	1	24153	826	54311904	54336884	2.72235	0.382996	19.3506	N	1.44371	-1.49498	2.59067	N	no signal(-)
Investigations	10022891	Blood 25-hydroxycholecalciferol increased	10053812	1	24153	41	54312689	54336884	54.8462	7.54386	398.749	N	5.74314	-1.11459	3.05995	N	no signal(-)
Eye disorders	10015919	Ocular discomfort	10052143	1	24153	8385	54304345	54336884	0.268139	0.0377637	1.90391	N	-1.89831	-3.28195	0.799264	N	no signal(-)
Gastrointestinal disorders	10017947	Intestinal haemorrhage	10059175	1	24153	5057	54307673	54336884	0.444628	0.062615	3.1573	N	-1.1689	-2.74073	1.3408	N	no signal(-)
Investigations	10022891	Procalcitonin increased	10067081	1	24153	917	54311813	54336884	2.45219	0.345029	17.4282	N	1.2931	-1.53678	2.54839	N	no signal(-)
Eye disorders	10015919	Corneal disorder	10061453	1	24153	1974	54310756	54336884	1.13912	0.160368	8.09129	N	0.187817	-1.95091	2.13188	N	no signal(-)
Social circumstances	10041244	Edentulous	10050585	1	24153	174	54312556	54336884	12.9235	1.8101	92.2693	N	3.68424	-1.1606	2.94325	N	no signal(-)
Investigations	10022891	Crystal urine	10053114	1	24153	151	54312579	54336884	14.892	2.08403	106.415	N	3.88753	-1.14859	2.95872	N	no signal(-)
Gastrointestinal disorders	10017947	Oral mucosa erosion	10064594	1	24153	1079	54311651	54336884	2.08401	0.293272	14.8091	N	1.05864	-1.60838	2.47612	N	no signal(-)
Injury, poisoning and procedural complications	10022117	Refractoriness to platelet transfusion	10050455	1	24153	100	54312630	54336884	22.4869	3.13653	161.217	N	4.47724	-1.12424	2.99629	N	no signal(-)
Respiratory, thoracic and mediastinal disorders	10038738	Tonsillar disorder	10053477	1	24153	1028	54311702	54336884	2.18741	0.307808	15.5445	N	1.12843	-1.58621	2.49847	N	no signal(-)
Gastrointestinal disorders	10017947	Reflux gastritis	10057969	1	24153	1010	54311720	54336884	2.22639	0.313289	15.8218	N	1.15389	-1.57831	2.50645	N	no signal(-)
Surgical and medical procedures	10042613	Implantable defibrillator replacement	10057459	1	24153	60	54312670	54336884	37.4782	5.19374	270.444	N	5.20472	-1.11223	3.03378	N	no signal(-)
Immune system disorders	10021428	Immunodeficiency	10061598	1	24153	11633	54301097	54336884	0.193262	0.0272191	1.3722	N	-2.37061	-3.66633	0.414744	N	no signal(-)
Renal and urinary disorders	10038359	Urethritis noninfective	10062903	1	24153	223	54312507	54336884	10.0838	1.41411	71.906	N	3.3281	-1.18694	2.91188	N	no signal(-)
Infections and infestations	10021881	Atypical mycobacterial infection	10061663	1	24153	1086	54311644	54336884	2.07058	0.291384	14.7136	N	1.04932	-1.6114	2.47308	N	no signal(-)
Investigations	10022891	Electrocardiogram ST-T segment abnormal	10052333	1	24153	398	54312332	54336884	5.64995	0.793854	40.2113	N	2.49521	-1.28157	2.80934	N	no signal(-)
Blood and lymphatic system disorders	10005329	Lymph node calcification	10056284	1	24153	176	54312554	54336884	12.7766	1.78965	91.215	N	3.66785	-1.16166	2.94193	N	no signal(-)
Reproductive system and breast disorders	10038604	Scrotal disorder	10062155	1	24153	285	54312445	54336884	7.89012	1.10753	56.2096	N	2.97558	-1.22069	2.87423	N	no signal(-)
Surgical and medical procedures	10042613	Varicose vein operation	10062168	1	24153	185	54312545	54336884	12.1551	1.70304	86.754	N	3.5963	-1.16645	2.93604	N	no signal(-)
Gastrointestinal disorders	10017947	Palatal disorder	10052453	1	24153	553	54312177	54336884	4.06631	0.571738	28.9205	N	2.02171	-1.36217	2.7259	N	no signal(-)
Musculoskeletal and connective tissue disorders	10028395	SAPHO syndrome	10051316	1	24153	204	54312526	54336884	11.023	1.54518	78.6353	N	3.45597	-1.17666	2.92383	N	no signal(-)
Nervous system disorders	10029205	Vascular dementia	10057678	1	24153	767	54311963	54336884	2.93176	0.41242	20.841	N	1.55049	-1.46724	2.61879	N	no signal(-)
Gastrointestinal disorders	10017947	Large intestine polyp	10051589	1	24153	7985	54304745	54336884	0.281573	0.0396555	1.99931	N	-1.8278	-3.22666	0.854577	N	no signal(-)
General disorders and administration site conditions	10018065	Foaming at mouth	10062654	1	24153	1813	54310917	54336884	1.24028	0.174602	8.81024	N	0.310495	-1.89496	2.18802	N	no signal(-)
Gastrointestinal disorders	10017947	Oral mucosal hypertrophy	10062956	1	24153	23	54312707	54336884	97.7693	13.2026	724.01	N	6.55049	-1.13635	3.10446	N	no signal(-)
Skin and subcutaneous tissue disorders	10040785	Subacute cutaneous lupus erythematosus	10057903	1	24153	1481	54311249	54336884	1.51832	0.213718	10.7866	N	0.602124	-1.77227	2.3112	N	no signal(-)
General disorders and administration site conditions	10018065	Injection site discolouration	10051572	1	24153	10743	54301987	54336884	0.209276	0.0294744	1.48591	N	-2.25579	-3.57077	0.510333	N	no signal(-)
Neoplasms benign, malignant and unspecified (incl cysts and polyps)	10029104	Urinary tract neoplasm	10061398	1	24153	55	54312675	54336884	40.8853	5.65756	295.465	N	5.3281	-1.11195	3.03975	N	no signal(-)
Injury, poisoning and procedural complications	10022117	Skin injury	10061364	1	24153	2872	54309858	54336884	0.78293	0.11024	5.5604	N	-0.352888	-2.2286	1.85355	N	no signal(-)
Investigations	10022891	Light chain analysis abnormal	10060867	1	24153	184	54312546	54336884	12.2211	1.71225	87.228	N	3.60407	-1.16592	2.93669	N	no signal(-)
Infections and infestations	10021881	Abdominal abscess	10060921	1	24153	3799	54308931	54336884	0.591876	0.0833459	4.20318	N	-0.75633	-2.46835	1.61345	N	no signal(-)
Injury, poisoning and procedural complications	10022117	Chemical peritonitis	10070419	1	24153	189	54312541	54336884	11.8978	1.66718	84.9085	N	3.5656	-1.16859	2.93345	N	no signal(-)
Cardiac disorders	10007541	Left atrial enlargement	10051860	1	24153	407	54312323	54336884	5.52501	0.776342	39.3199	N	2.46303	-1.28635	2.80434	N	no signal(-)
Investigations	10022891	Bone density increased	10057864	1	24153	361	54312369	54336884	6.22903	0.874999	44.3439	N	2.63561	-1.2618	2.83015	N	no signal(-)
Investigations	10022891	Hepatic enzyme abnormal	10062685	1	24153	4317	54308413	54336884	0.520852	0.0733467	3.69869	N	-0.940694	-2.58679	1.49488	N	no signal(-)
Musculoskeletal and connective tissue disorders	10028395	Head deformity	10061199	1	24153	293	54312437	54336884	7.67469	1.07739	54.6697	N	2.93578	-1.22504	2.86949	N	no signal(-)
Injury, poisoning and procedural complications	10022117	Limb injury	10061225	1	24153	23482	54289248	54336884	0.0957211	0.013482	0.679611	N	-3.38388	-4.55642	-0.475516	N	no signal(-)
Musculoskeletal and connective tissue disorders	10028395	Ligament disorder	10061222	1	24153	845	54311885	54336884	2.66114	0.374394	18.915	N	1.41094	-1.5038	2.58174	N	no signal(-)
Gastrointestinal disorders	10017947	Abdominal hernia	10060954	1	24153	4113	54308617	54336884	0.546687	0.076984	3.88219	N	-0.870872	-2.5413	1.54042	N	no signal(-)
Skin and subcutaneous tissue disorders	10040785	Skin mass	10067868	1	24153	6344	54306386	54336884	0.354419	0.0499131	2.51663	N	-1.49595	-2.97466	1.10671	N	no signal(-)
Renal and urinary disorders	10038359	Pyelocaliectasis	10061927	1	24153	834	54311896	54336884	2.69624	0.379326	19.1647	N	1.42982	-1.4987	2.5869	N	no signal(-)
Neoplasms benign, malignant and unspecified (incl cysts and polyps)	10029104	Neuroendocrine tumour	10052399	1	24153	1242	54311488	54336884	1.8105	0.254813	12.864	N	0.855843	-1.67707	2.40694	N	no signal(-)
Infections and infestations	10021881	Respiratory tract infection viral	10062106	1	24153	1853	54310877	54336884	1.2135	0.170835	8.61995	N	0.279028	-1.90906	2.17386	N	no signal(-)
Infections and infestations	10021881	Infective spondylitis	10062960	1	24153	226	54312504	54336884	9.94994	1.39542	70.9474	N	3.30891	-1.18857	2.91001	N	no signal(-)
Neoplasms benign, malignant and unspecified (incl cysts and polyps)	10029104	Anal cancer metastatic	10055096	1	24153	42	54312688	54336884	53.5403	7.36839	389.036	N	5.70919	-1.11416	3.05827	N	no signal(-)
Surgical and medical procedures	10042613	Stem cell transplant	10063581	1	24153	2113	54310617	54336884	1.06418	0.149823	7.55876	N	0.0896943	-1.99754	2.08512	N	no signal(-)
General disorders and administration site conditions	10018065	Cardiac death	10049993	1	24153	1116	54311614	54336884	2.01492	0.283558	14.3177	N	1.01004	-1.62426	2.46012	N	no signal(-)
Injury, poisoning and procedural complications	10022117	Prescribed overdose	10051076	1	24153	16603	54296127	54336884	0.135398	0.01907	0.961328	N	-2.88379	-4.10771	-0.0267415	N	no signal(-)
Infections and infestations	10021881	Herpes ophthalmic	10062004	1	24153	1223	54311507	54336884	1.83863	0.258769	13.064	N	0.878066	-1.66923	2.41483	N	no signal(-)
Respiratory, thoracic and mediastinal disorders	10038738	Upper respiratory tract congestion	10052252	1	24153	2684	54310046	54336884	0.837773	0.11796	5.95004	N	-0.255252	-2.17471	1.90753	N	no signal(-)
Respiratory, thoracic and mediastinal disorders	10038738	Nasal mucosal disorder	10061305	1	24153	492	54312238	54336884	4.57048	0.642484	32.5133	N	2.19001	-1.3309	2.75808	N	no signal(-)
Psychiatric disorders	10037175	Daydreaming	10057315	1	24153	1396	54311334	54336884	1.61077	0.226722	11.4439	N	0.687338	-1.73912	2.34452	N	no signal(-)
Infections and infestations	10021881	Abscess limb	10050473	1	24153	3718	54309012	54336884	0.604772	0.0851613	4.29478	N	-0.725245	-2.44891	1.63291	N	no signal(-)
Gastrointestinal disorders	10017947	Gastrointestinal inflammation	10064147	1	24153	6684	54306046	54336884	0.336388	0.0473742	2.38858	N	-1.57126	-3.03061	1.05073	N	no signal(-)
General disorders and administration site conditions	10018065	Implant site irritation	10058062	1	24153	340	54312390	54336884	6.61377	0.928888	47.0906	N	2.72183	-1.2505	2.84214	N	no signal(-)
Metabolism and nutrition disorders	10027433	Oligodipsia	10053141	1	24153	192	54312538	54336884	11.7119	1.64127	83.575	N	3.543	-1.1702	2.93151	N	no signal(-)
Infections and infestations	10021881	Mucosal infection	10065764	1	24153	215	54312515	54336884	10.459	1.46649	74.5937	N	3.38057	-1.1826	2.91688	N	no signal(-)
Ear and labyrinth disorders	10013993	Middle ear inflammation	10065838	1	24153	99	54312631	54336884	22.714	3.1679	162.861	N	4.4916	-1.12383	2.9971	N	no signal(-)
Nervous system disorders	10029205	Radicular pain	10059604	1	24153	325	54312405	54336884	6.91902	0.971631	49.2706	N	2.78673	-1.2424	2.85079	N	no signal(-)
Vascular disorders	10047065	Angiopathy	10059245	1	24153	5133	54307597	54336884	0.438045	0.061688	3.11054	N	-1.19041	-2.75565	1.32587	N	no signal(-)
Eye disorders	10015919	Eye oedema	10052139	1	24153	2204	54310526	54336884	1.02024	0.143639	7.24652	N	0.0288911	-2.02727	2.05531	N	no signal(-)
Neoplasms benign, malignant and unspecified (incl cysts and polyps)	10029104	Metastases to prostate	10051678	1	24153	60	54312670	54336884	37.4782	5.19374	270.444	N	5.20472	-1.11223	3.03378	N	no signal(-)
Surgical and medical procedures	10042613	Infusion	10060345	1	24153	340	54312390	54336884	6.61377	0.928888	47.0906	N	2.72183	-1.2505	2.84214	N	no signal(-)
Gastrointestinal disorders	10017947	Hypoaesthesia teeth	10051780	1	24153	113	54312617	54336884	19.8999	2.77881	142.51	N	4.30256	-1.12996	2.9861	N	no signal(-)
Neoplasms benign, malignant and unspecified (incl cysts and polyps)	10029104	Pelvic neoplasm	10061336	1	24153	293	54312437	54336884	7.67469	1.07739	54.6697	N	2.93578	-1.22504	2.86949	N	no signal(-)
Social circumstances	10041244	Hearing aid user	10050852	1	24153	305	54312425	54336884	7.37273	1.03514	52.5119	N	2.87807	-1.23156	2.86243	N	no signal(-)
Neoplasms benign, malignant and unspecified (incl cysts and polyps)	10029104	Lip and/or oral cavity cancer	10061523	1	24153	1244	54311486	54336884	1.80759	0.254404	12.8433	N	0.853524	-1.67789	2.40611	N	no signal(-)
Skin and subcutaneous tissue disorders	10040785	Acute cutaneous lupus erythematosus	10057928	1	24153	124	54312606	54336884	18.1346	2.53424	129.768	N	4.16967	-1.13512	2.97787	N	no signal(-)
Neoplasms benign, malignant and unspecified (incl cysts and polyps)	10029104	Neurofibrosarcoma	10061527	1	24153	124	54312606	54336884	18.1346	2.53424	129.768	N	4.16967	-1.13512	2.97787	N	no signal(-)
Surgical and medical procedures	10042613	Maxillofacial operation	10054806	1	24153	79	54312651	54336884	28.4645	3.96002	204.601	N	4.81353	-1.11643	3.01436	N	no signal(-)
Infections and infestations	10021881	Bacterial sepsis	10053840	1	24153	2864	54309866	54336884	0.785117	0.110548	5.57594	N	-0.348865	-2.22634	1.85581	N	no signal(-)
Neoplasms benign, malignant and unspecified (incl cysts and polyps)	10029104	Small intestine carcinoma	10054184	1	24153	2124	54310606	54336884	1.05867	0.149047	7.51959	N	0.0822069	-2.00116	2.08148	N	no signal(-)
Investigations	10022891	C-telopeptide increased	10069044	1	24153	72	54312658	54336884	31.2318	4.33982	224.762	N	4.94563	-1.11444	3.02105	N	no signal(-)
Congenital, familial and genetic disorders	10010331	Myotonic dystrophy	10068871	1	24153	87	54312643	54336884	25.847	3.59996	185.577	N	4.67602	-1.11914	3.00718	N	no signal(-)
Investigations	10022891	Antinuclear antibody increased	10064726	1	24153	888	54311842	54336884	2.53227	0.356284	17.998	N	1.33941	-1.52358	2.56173	N	no signal(-)
Neoplasms benign, malignant and unspecified (incl cysts and polyps)	10029104	Metastases to stomach	10049718	1	24153	349	54312381	54336884	6.44321	0.905001	45.8729	N	2.68424	-1.25535	2.83698	N	no signal(-)
Neoplasms benign, malignant and unspecified (incl cysts and polyps)	10029104	Metastases to oesophagus	10051671	1	24153	78	54312652	54336884	28.8294	4.01016	207.257	N	4.83167	-1.11612	3.01529	N	no signal(-)
Neoplasms benign, malignant and unspecified (incl cysts and polyps)	10029104	Brain cancer metastatic	10055093	1	24153	615	54312115	54336884	3.65637	0.51419	26.0002	N	1.86867	-1.39335	2.69398	N	no signal(-)
Investigations	10022891	Troponin increased	10058267	1	24153	6149	54306581	54336884	0.36566	0.0514959	2.59646	N	-1.45092	-2.94156	1.13983	N	no signal(-)
General disorders and administration site conditions	10018065	Therapeutic response delayed	10053181	1	24153	2498	54310232	54336884	0.900157	0.12674	6.39327	N	-0.151681	-2.11935	1.96301	N	no signal(-)
Investigations	10022891	Serum procollagen type I N-terminal propeptide increased	10064802	1	24153	24	54312706	54336884	93.6956	12.6745	692.638	N	6.4916	-1.13396	3.1008	N	no signal(-)
Congenital, familial and genetic disorders	10010331	Left ventricle outflow tract obstruction	10065930	1	24153	309	54312421	54336884	7.27729	1.02178	51.8299	N	2.85933	-1.23373	2.86009	N	no signal(-)
Injury, poisoning and procedural complications	10022117	Graft complication	10058060	1	24153	537	54312193	54336884	4.18747	0.588742	29.7837	N	2.06399	-1.35403	2.73426	N	no signal(-)
Gastrointestinal disorders	10017947	Gastric antral vascular ectasia	10051585	1	24153	427	54312303	54336884	5.26622	0.740062	37.474	N	2.39399	-1.29693	2.79329	N	no signal(-)
Skin and subcutaneous tissue disorders	10040785	Skin tightness	10050637	1	24153	4249	54308481	54336884	0.529188	0.0745203	3.7579	N	-0.917793	-2.57179	1.5099	N	no signal(-)
Hepatobiliary disorders	10019805	Hepatic calcification	10065274	1	24153	140	54312590	54336884	16.0621	2.24663	114.834	N	3.9959	-1.14299	2.96637	N	no signal(-)
Gastrointestinal disorders	10017947	Infrequent bowel movements	10059158	1	24153	2203	54310527	54336884	1.0207	0.143705	7.24981	N	0.0295455	-2.02694	2.05563	N	no signal(-)
Infections and infestations	10021881	Superinfection bacterial	10066972	1	24153	634	54312096	54336884	3.5468	0.498805	25.2198	N	1.82484	-1.40278	2.68435	N	no signal(-)
Reproductive system and breast disorders	10038604	Cervix haemorrhage uterine	10050022	1	24153	168	54312562	54336884	13.385	1.87437	95.5838	N	3.73457	-1.15743	2.94723	N	no signal(-)
Skin and subcutaneous tissue disorders	10040785	Dermatitis psoriasiform	10058675	1	24153	1768	54310962	54336884	1.27184	0.179044	9.03462	N	0.346736	-1.87892	2.20411	N	no signal(-)
Nervous system disorders	10029205	Visual pathway disorder	10061411	1	24153	133	54312597	54336884	16.9074	2.36401	120.922	N	4.06936	-1.1395	2.97134	N	no signal(-)
General disorders and administration site conditions	10018065	Catheter site inflammation	10052267	1	24153	485	54312245	54336884	4.63644	0.651738	32.9835	N	2.21064	-1.32727	2.76182	N	no signal(-)
Blood and lymphatic system disorders	10005329	Lymphatic disorder	10052314	1	24153	504	54312226	54336884	4.46165	0.627216	31.7377	N	2.15531	-1.3371	2.75168	N	no signal(-)
Metabolism and nutrition disorders	10027433	Calciphylaxis	10051714	1	24153	1701	54311029	54336884	1.32194	0.186092	9.39069	N	0.402439	-1.85472	2.2284	N	no signal(-)
Injury, poisoning and procedural complications	10022117	Post procedural constipation	10068620	1	24153	135	54312595	54336884	16.657	2.32924	119.118	N	4.04799	-1.14049	2.96991	N	no signal(-)
Musculoskeletal and connective tissue disorders	10028395	Spondylitis	10061371	1	24153	3059	54309671	54336884	0.735066	0.103503	5.22036	N	-0.443862	-2.28027	1.80179	N	no signal(-)
Gastrointestinal disorders	10017947	Mesenteritis	10069665	1	24153	132	54312598	54336884	17.0355	2.38179	121.845	N	4.08017	-1.13901	2.97206	N	no signal(-)
Investigations	10022891	Calcium ionised decreased	10060898	1	24153	223	54312507	54336884	10.0838	1.41411	71.906	N	3.3281	-1.18694	2.91188	N	no signal(-)
Psychiatric disorders	10037175	Depressive symptom	10054089	1	24153	2943	54309787	54336884	0.764041	0.107581	5.4262	N	-0.388108	-2.24843	1.83368	N	no signal(-)
General disorders and administration site conditions	10018065	General symptom	10060891	1	24153	6877	54305853	54336884	0.326946	0.0460447	2.32152	N	-1.61232	-3.06143	1.01989	N	no signal(-)
General disorders and administration site conditions	10018065	Mucosal haemorrhage	10061298	1	24153	1033	54311697	54336884	2.17682	0.30632	15.4692	N	1.12143	-1.5884	2.49627	N	no signal(-)
Investigations	10022891	Helicobacter test positive	10070101	1	24153	657	54312073	54336884	3.42263	0.481368	24.3356	N	1.77351	-1.41413	2.67279	N	no signal(-)
Psychiatric disorders	10037175	Mental disorder due to a general medical condition	10061285	1	24153	280	54312450	54336884	8.03101	1.12724	57.2168	N	3.00103	-1.21797	2.8772	N	no signal(-)
Infections and infestations	10021881	Escherichia bacteraemia	10054258	1	24153	1921	54310809	54336884	1.17054	0.16479	8.31465	N	0.227061	-1.93273	2.15012	N	no signal(-)
Skin and subcutaneous tissue disorders	10040785	Nail bed disorder	10070533	1	24153	373	54312357	54336884	6.02863	0.846922	42.9135	N	2.58856	-1.26823	2.82336	N	no signal(-)
Congenital, familial and genetic disorders	10010331	Fibrous dysplasia of jaw	10070535	1	24153	7	54312723	54336884	321.242	39.5209	2611.19	N	8.13545	-1.26145	3.24993	N	no signal(-)
Neoplasms benign, malignant and unspecified (incl cysts and polyps)	10029104	Breast cancer male	10061020	1	24153	474	54312256	54336884	4.74404	0.666832	33.7505	N	2.24367	-1.32156	2.76773	N	no signal(-)
Infections and infestations	10021881	Device related sepsis	10069802	1	24153	2016	54310714	54336884	1.11538	0.157028	7.92264	N	0.157459	-1.96516	2.11759	N	no signal(-)
Eye disorders	10015919	Optic neuropathy	10061323	1	24153	1770	54310960	54336884	1.27041	0.178841	9.0244	N	0.345105	-1.87964	2.20339	N	no signal(-)
Neoplasms benign, malignant and unspecified (incl cysts and polyps)	10029104	Ear neoplasm malignant	10055017	1	24153	187	54312543	54336884	12.0251	1.68492	85.8213	N	3.58087	-1.16752	2.93474	N	no signal(-)
Surgical and medical procedures	10042613	Thoracic cavity drainage	10053975	1	24153	254	54312476	54336884	8.85309	1.24218	63.0963	N	3.1411	-1.20381	2.89282	N	no signal(-)
Injury, poisoning and procedural complications	10022117	Radiation neuropathy	10068886	1	24153	28	54312702	54336884	80.3105	10.9262	590.301	N	6.27747	-1.12639	3.08816	N	no signal(-)
Investigations	10022891	Red cell distribution width decreased	10053921	1	24153	395	54312335	54336884	5.69286	0.799869	40.5174	N	2.5061	-1.27998	2.81102	N	no signal(-)
Investigations	10022891	Blood 1,25-dihydroxycholecalciferol decreased	10053811	1	24153	62	54312668	54336884	36.2692	5.02882	261.583	N	5.15817	-1.11247	3.03152	N	no signal(-)
Neoplasms benign, malignant and unspecified (incl cysts and polyps)	10029104	Inflammatory myofibroblastic tumour	10067917	1	24153	105	54312625	54336884	21.4161	2.98856	153.468	N	4.40753	-1.12638	2.9923	N	no signal(-)
Surgical and medical procedures	10042613	Allogenic stem cell transplantation	10067859	1	24153	115	54312615	54336884	19.5538	2.73089	140.01	N	4.27747	-1.13088	2.98458	N	no signal(-)
Blood and lymphatic system disorders	10005329	White blood cell disorder	10061414	1	24153	2416	54310314	54336884	0.93071	0.13104	6.61036	N	-0.103548	-2.09425	1.98816	N	no signal(-)
Musculoskeletal and connective tissue disorders	10028395	Ligament pain	10068790	1	24153	474	54312256	54336884	4.74404	0.666832	33.7505	N	2.24367	-1.32156	2.76773	N	no signal(-)
Neoplasms benign, malignant and unspecified (incl cysts and polyps)	10029104	Head and neck cancer	10067821	1	24153	614	54312116	54336884	3.66233	0.515027	26.0426	N	1.87101	-1.39285	2.69449	N	no signal(-)
Musculoskeletal and connective tissue disorders	10028395	Wrist deformity	10061415	1	24153	550	54312180	54336884	4.08849	0.574851	29.0785	N	2.02955	-1.36065	2.72746	N	no signal(-)
Injury, poisoning and procedural complications	10022117	Radiation skin injury	10063562	1	24153	1075	54311655	54336884	2.09177	0.294363	14.8643	N	1.06399	-1.60666	2.47786	N	no signal(-)
Gastrointestinal disorders	10017947	Gastrointestinal amyloidosis	10059250	1	24153	74	54312656	54336884	30.3877	4.22407	218.608	N	4.90664	-1.11497	3.0191	N	no signal(-)
Nervous system disorders	10029205	Acute polyneuropathy	10066699	1	24153	218	54312512	54336884	10.3151	1.4464	73.5626	N	3.36067	-1.18423	2.915	N	no signal(-)
Infections and infestations	10021881	Enterocolitis infectious	10058838	1	24153	869	54311861	54336884	2.58764	0.364065	18.392	N	1.37058	-1.51488	2.57053	N	no signal(-)
Neoplasms benign, malignant and unspecified (incl cysts and polyps)	10029104	Colon cancer metastatic	10055114	1	24153	1421	54311309	54336884	1.58243	0.222736	11.2424	N	0.661748	-1.74895	2.33464	N	no signal(-)
Reproductive system and breast disorders	10038604	Orchitis noninfective	10058461	1	24153	145	54312585	54336884	15.5082	2.16968	110.848	N	3.94563	-1.14552	2.96287	N	no signal(-)
Gastrointestinal disorders	10017947	Lip exfoliation	10064482	1	24153	1178	54311552	54336884	1.90887	0.268646	13.5635	N	0.932106	-1.65048	2.4337	N	no signal(-)
Surgical and medical procedures	10042613	Therapy cessation	10065154	1	24153	44330	54268400	54336884	0.0506849	0.00713894	0.359851	N	-4.30057	-5.41248	-1.33167	N	no signal(-)
Eye disorders	10015919	Cystoid macular oedema	10058202	1	24153	1509	54311221	54336884	1.49015	0.209755	10.5863	N	0.575121	-1.78303	2.3004	N	no signal(-)
Surgical and medical procedures	10042613	Spinal fusion surgery	10050505	1	24153	3380	54309350	54336884	0.665253	0.0936755	4.72441	N	-0.58778	-2.36488	1.71705	N	no signal(-)
Vascular disorders	10047065	Bloody discharge	10057687	1	24153	1005	54311725	54336884	2.23747	0.314846	15.9006	N	1.16104	-1.5761	2.50867	N	no signal(-)
Gastrointestinal disorders	10017947	Small intestinal ulcer haemorrhage	10061550	1	24153	132	54312598	54336884	17.0355	2.38179	121.845	N	4.08017	-1.13901	2.97206	N	no signal(-)
Vascular disorders	10047065	Aortic dilatation	10057453	1	24153	923	54311807	54336884	2.43625	0.342788	17.3148	N	1.2837	-1.53949	2.54564	N	no signal(-)
Surgical and medical procedures	10042613	Joint arthroplasty	10057681	1	24153	1557	54311173	54336884	1.44421	0.203293	10.2598	N	0.529974	-1.80129	2.28206	N	no signal(-)
Nervous system disorders	10029205	Pyramidal tract syndrome	10063636	1	24153	386	54312344	54336884	5.82559	0.818471	41.4645	N	2.53926	-1.27518	2.81605	N	no signal(-)
Surgical and medical procedures	10042613	Rehabilitation therapy	10057374	1	24153	3271	54309459	54336884	0.687423	0.0967963	4.8819	N	-0.540503	-2.3367	1.74527	N	no signal(-)
General disorders and administration site conditions	10018065	Drug tolerance	10052804	1	24153	4465	54308265	54336884	0.503586	0.0709158	3.57605	N	-0.989314	-2.61892	1.46272	N	no signal(-)
Musculoskeletal and connective tissue disorders	10028395	High turnover osteopathy	10062624	1	24153	52	54312678	54336884	43.2441	5.97787	312.829	N	5.40753	-1.11202	3.04358	N	no signal(-)
Infections and infestations	10021881	Scrotal infection	10062156	1	24153	174	54312556	54336884	12.9235	1.8101	92.2693	N	3.68424	-1.1606	2.94325	N	no signal(-)
Renal and urinary disorders	10038359	Ureteral disorder	10062220	1	24153	382	54312348	54336884	5.88659	0.82702	41.8998	N	2.55425	-1.27305	2.81829	N	no signal(-)
Infections and infestations	10021881	Hepatic infection	10056522	1	24153	1089	54311641	54336884	2.06488	0.290582	14.673	N	1.04534	-1.61269	2.47177	N	no signal(-)
Infections and infestations	10021881	Catheter site infection	10056520	1	24153	3262	54309468	54336884	0.689319	0.0970633	4.89537	N	-0.536529	-2.33435	1.74763	N	no signal(-)
Respiratory, thoracic and mediastinal disorders	10038738	Obstructive airways disorder	10061877	1	24153	9432	54303298	54336884	0.23837	0.0335716	1.69251	N	-2.06805	-3.41737	0.663788	N	no signal(-)
Eye disorders	10015919	Corneal cyst	10061787	1	24153	76	54312654	54336884	29.5881	4.11434	212.781	N	4.86867	-1.11553	3.01718	N	no signal(-)
Neoplasms benign, malignant and unspecified (incl cysts and polyps)	10029104	Metastases to abdominal wall	10051664	1	24153	172	54312558	54336884	13.0738	1.83103	93.3483	N	3.70083	-1.15954	2.94457	N	no signal(-)
Injury, poisoning and procedural complications	10022117	Post procedural haematoma	10063188	1	24153	1584	54311146	54336884	1.41959	0.199829	10.0848	N	0.505187	-1.81146	2.27184	N	no signal(-)
Surgical and medical procedures	10042613	Brain operation	10061732	1	24153	1835	54310895	54336884	1.22541	0.17251	8.70455	N	0.293104	-1.90273	2.18021	N	no signal(-)
Injury, poisoning and procedural complications	10022117	Post procedural haemorrhage	10051077	1	24153	10615	54302115	54336884	0.2118	0.0298298	1.50384	N	-2.2385	-3.55649	0.524617	N	no signal(-)
Surgical and medical procedures	10042613	Bone marrow transplant	10061730	1	24153	1645	54311085	54336884	1.36695	0.192423	9.71058	N	0.450705	-1.83417	2.24903	N	no signal(-)
Gastrointestinal disorders	10017947	Dental plaque	10056984	1	24153	254	54312476	54336884	8.85309	1.24218	63.0963	N	3.1411	-1.20381	2.89282	N	no signal(-)
Investigations	10022891	Staphylococcus test positive	10070052	1	24153	2161	54310569	54336884	1.04054	0.146496	7.39078	N	0.0573032	-2.0133	2.06932	N	no signal(-)
Infections and infestations	10021881	Infestation	10061217	1	24153	205	54312525	54336884	10.9692	1.53768	78.2498	N	3.44895	-1.17719	2.9232	N	no signal(-)
Product issues	10077536	Device dislocation	10064684	1	24153	40070	54272660	54336884	0.0560778	0.00789851	0.39814	N	-4.15482	-5.27412	-1.19329	N	no signal(-)
Metabolism and nutrition disorders	10027433	Type 1 diabetes mellitus	10067584	1	24153	5669	54307061	54336884	0.396624	0.0558559	2.81636	N	-1.33368	-2.85671	1.22474	N	no signal(-)
Musculoskeletal and connective tissue disorders	10028395	Foot deformity	10061159	1	24153	10392	54302338	54336884	0.216346	0.03047	1.53612	N	-2.20787	-3.53127	0.549845	N	no signal(-)
Investigations	10022891	Investigation abnormal	10061253	1	24153	1076	54311654	54336884	2.08982	0.294089	14.8505	N	1.06265	-1.60709	2.47742	N	no signal(-)
Eye disorders	10015919	Ocular toxicity	10061137	1	24153	739	54311991	54336884	3.04285	0.428026	21.6317	N	1.60407	-1.4539	2.63233	N	no signal(-)
Respiratory, thoracic and mediastinal disorders	10038738	Throat lesion	10054830	1	24153	630	54312100	54336884	3.56932	0.501967	25.3802	N	1.83396	-1.4008	2.68637	N	no signal(-)
Investigations	10022891	Karnofsky scale worsened	10054754	1	24153	41	54312689	54336884	54.8462	7.54386	398.749	N	5.74314	-1.11459	3.05995	N	no signal(-)
Musculoskeletal and connective tissue disorders	10028395	Hand deformity	10061194	1	24153	9071	54303659	54336884	0.247858	0.0349077	1.75989	N	-2.01175	-3.3721	0.709076	N	no signal(-)
Investigations	10022891	Actinomyces test positive	10069956	1	24153	117	54312613	54336884	19.2196	2.6846	137.597	N	4.25281	-1.13181	2.98307	N	no signal(-)
Investigations	10022891	Bacteroides test positive	10069958	1	24153	52	54312678	54336884	43.2441	5.97787	312.829	N	5.40753	-1.11202	3.04358	N	no signal(-)
Vascular disorders	10047065	Lymphatic fistula	10069421	1	24153	66	54312664	54336884	34.0711	4.72854	245.496	N	5.06936	-1.11311	3.02718	N	no signal(-)
Gastrointestinal disorders	10017947	Oral dysaesthesia	10050820	1	24153	179	54312551	54336884	12.5625	1.75981	89.6779	N	3.6436	-1.16325	2.93996	N	no signal(-)
Injury, poisoning and procedural complications	10022117	Eschar	10051814	1	24153	698	54312032	54336884	3.22158	0.453132	22.9041	N	1.68631	-1.43414	2.65241	N	no signal(-)
Neoplasms benign, malignant and unspecified (incl cysts and polyps)	10029104	Tumour compression	10068268	1	24153	287	54312443	54336884	7.83513	1.09984	55.8165	N	2.96553	-1.22178	2.87304	N	no signal(-)
Eye disorders	10015919	Optic nerve disorder	10061322	1	24153	1447	54311283	54336884	1.554	0.218737	11.0403	N	0.635608	-1.7591	2.32444	N	no signal(-)
Gastrointestinal disorders	10017947	Oesophageal discomfort	10053634	1	24153	634	54312096	54336884	3.5468	0.498805	25.2198	N	1.82484	-1.40278	2.68435	N	no signal(-)
Musculoskeletal and connective tissue disorders	10028395	Vertebral osteophyte	10055042	1	24153	363	54312367	54336884	6.19471	0.870191	44.0989	N	2.62766	-1.26288	2.82902	N	no signal(-)
Neoplasms benign, malignant and unspecified (incl cysts and polyps)	10029104	Paraneoplastic syndrome	10059420	1	24153	610	54312120	54336884	3.68634	0.518398	26.2137	N	1.88043	-1.39086	2.69653	N	no signal(-)
Neoplasms benign, malignant and unspecified (incl cysts and polyps)	10029104	Metastases to spleen	10051682	1	24153	362	54312368	54336884	6.21182	0.872588	44.221	N	2.63163	-1.26234	2.82958	N	no signal(-)
Investigations	10022891	Urine phosphorus abnormal	10055067	1	24153	17	54312713	54336884	132.276	17.6023	994.017	N	6.96553	-1.15719	3.13292	N	no signal(-)
Infections and infestations	10021881	Enterobacter infection	10051910	1	24153	1468	54311262	54336884	1.53177	0.21561	10.8822	N	0.614835	-1.76725	2.31625	N	no signal(-)
Injury, poisoning and procedural complications	10022117	Procedural vomiting	10066963	1	24153	671	54312059	54336884	3.35122	0.471339	23.8271	N	1.74314	-1.42099	2.6658	N	no signal(-)
Nervous system disorders	10029205	Cerebral vasoconstriction	10059109	1	24153	815	54311915	54336884	2.75909	0.388159	19.6121	N	1.46303	-1.48985	2.59587	N	no signal(-)
Eye disorders	10015919	Conjunctival hyperaemia	10051625	1	24153	3114	54309616	54336884	0.722083	0.101675	5.12812	N	-0.469562	-2.29512	1.78691	N	no signal(-)
Vascular disorders	10047065	Superior vena cava occlusion	10058988	1	24153	243	54312487	54336884	9.25385	1.29819	65.964	N	3.20472	-1.19782	2.89953	N	no signal(-)
Renal and urinary disorders	10038359	Nephritic syndrome	10065673	1	24153	269	54312461	54336884	8.35942	1.17317	59.5651	N	3.05864	-1.21198	2.88377	N	no signal(-)
Psychiatric disorders	10037175	Alcohol withdrawal syndrome	10053164	1	24153	776	54311954	54336884	2.89776	0.407643	20.599	N	1.53368	-1.47151	2.61446	N	no signal(-)
Investigations	10022891	Troponin T increased	10058269	1	24153	1096	54311634	54336884	2.05169	0.288728	14.5792	N	1.03611	-1.6157	2.46874	N	no signal(-)
Skin and subcutaneous tissue disorders	10040785	Exfoliative rash	10064579	1	24153	2418	54310312	54336884	0.92994	0.130931	6.60489	N	-0.104741	-2.09487	1.98755	N	no signal(-)
Surgical and medical procedures	10042613	Gastrointestinal tube insertion	10053050	1	24153	2117	54310613	54336884	1.06217	0.14954	7.54447	N	0.0869671	-1.99886	2.08379	N	no signal(-)
Skin and subcutaneous tissue disorders	10040785	Onychalgia	10064251	1	24153	872	54311858	54336884	2.57874	0.362814	18.3286	N	1.36562	-1.51625	2.56914	N	no signal(-)
Surgical and medical procedures	10042613	Medical device removal	10052971	1	24153	1523	54311207	54336884	1.47645	0.207828	10.489	N	0.561807	-1.78838	2.29502	N	no signal(-)
General disorders and administration site conditions	10018065	Catheter site bruise	10063587	1	24153	185	54312545	54336884	12.1551	1.70304	86.754	N	3.5963	-1.16645	2.93604	N	no signal(-)
Cardiac disorders	10007541	Aortic valve disease	10061589	1	24153	1484	54311246	54336884	1.51525	0.213286	10.7648	N	0.599207	-1.77343	2.31004	N	no signal(-)
Cardiac disorders	10007541	Left ventricular hypertrophy	10049773	1	24153	3902	54308828	54336884	0.576252	0.0811462	4.09219	N	-0.794914	-2.49268	1.58909	N	no signal(-)
Metabolism and nutrition disorders	10027433	Hyperamylasaemia	10062770	1	24153	492	54312238	54336884	4.57048	0.642484	32.5133	N	2.19001	-1.3309	2.75808	N	no signal(-)
Renal and urinary disorders	10038359	Cystitis noninfective	10063057	1	24153	1176	54311554	54336884	1.91211	0.269102	13.5866	N	0.934555	-1.64964	2.43454	N	no signal(-)
Respiratory, thoracic and mediastinal disorders	10038738	Pharyngeal erythema	10057009	1	24153	2063	54310667	54336884	1.08997	0.153452	7.74205	N	0.124227	-1.98094	2.10176	N	no signal(-)
Skin and subcutaneous tissue disorders	10040785	Plantar erythema	10051170	1	24153	225	54312505	54336884	9.99416	1.40159	71.2641	N	3.31528	-1.18803	2.91063	N	no signal(-)
Infections and infestations	10021881	Neisseria infection	10062212	1	24153	100	54312630	54336884	22.4869	3.13653	161.217	N	4.47724	-1.12424	2.99629	N	no signal(-)
Infections and infestations	10021881	Peritonitis bacterial	10062070	1	24153	9079	54303651	54336884	0.24764	0.0348769	1.75834	N	-2.01302	-3.37312	0.708057	N	no signal(-)
Skin and subcutaneous tissue disorders	10040785	Nail bed inflammation	10064088	1	24153	244	54312486	54336884	9.21592	1.29289	65.6925	N	3.19882	-1.19836	2.89892	N	no signal(-)
Immune system disorders	10021428	Immunosuppression	10062016	1	24153	7144	54305586	54336884	0.314726	0.0443239	2.23474	N	-1.66726	-3.10301	0.978288	N	no signal(-)
Neoplasms benign, malignant and unspecified (incl cysts and polyps)	10029104	Colorectal cancer metastatic	10052358	1	24153	1407	54311323	54336884	1.59818	0.224951	11.3544	N	0.676022	-1.74346	2.34017	N	no signal(-)
Neoplasms benign, malignant and unspecified (incl cysts and polyps)	10029104	Non-renal cell carcinoma of kidney	10061872	1	24153	22	54312708	54336884	102.213	13.7766	758.356	N	6.61189	-1.13898	3.10836	N	no signal(-)
Endocrine disorders	10014698	Hypophysitis	10062767	1	24153	1735	54310995	54336884	1.29604	0.182447	9.20656	N	0.373903	-1.86705	2.21602	N	no signal(-)
Gastrointestinal disorders	10017947	Neutropenic colitis	10062959	1	24153	1703	54311027	54336884	1.32039	0.185874	9.37966	N	0.400744	-1.85545	2.22767	N	no signal(-)
Investigations	10022891	International normalised ratio fluctuation	10063351	1	24153	1980	54310750	54336884	1.13566	0.159882	8.06676	N	0.183441	-1.95295	2.12983	N	no signal(-)
General disorders and administration site conditions	10018065	Implant site pain	10063782	1	24153	3704	54309026	54336884	0.607058	0.0854831	4.31102	N	-0.719804	-2.44553	1.6363	N	no signal(-)
General disorders and administration site conditions	10018065	Implant site inflammation	10063781	1	24153	273	54312457	54336884	8.23694	1.15604	58.6892	N	3.03742	-1.21416	2.88138	N	no signal(-)
Infections and infestations	10021881	Oesophageal infection	10058803	1	24153	398	54312332	54336884	5.64995	0.793854	40.2113	N	2.49521	-1.28157	2.80934	N	no signal(-)
Renal and urinary disorders	10038359	Bladder perforation	10063575	1	24153	355	54312375	54336884	6.33431	0.889747	45.0954	N	2.65972	-1.25858	2.83356	N	no signal(-)
Infections and infestations	10021881	Abdominal sepsis	10058040	1	24153	746	54311984	54336884	3.0143	0.424014	21.4285	N	1.59049	-1.45724	2.62894	N	no signal(-)
Gastrointestinal disorders	10017947	Faecaloma	10056325	1	24153	4611	54308119	54336884	0.487639	0.0686707	3.46279	N	-1.03572	-2.64993	1.43168	N	no signal(-)
Injury, poisoning and procedural complications	10022117	Cervical vertebral fracture	10049946	1	24153	3009	54309721	54336884	0.747282	0.105222	5.30714	N	-0.420094	-2.26663	1.81545	N	no signal(-)
Neoplasms benign, malignant and unspecified (incl cysts and polyps)	10029104	Metastatic squamous cell carcinoma	10063569	1	24153	463	54312267	54336884	4.85675	0.682641	34.5541	N	2.27747	-1.31583	2.77366	N	no signal(-)
Neoplasms benign, malignant and unspecified (incl cysts and polyps)	10029104	Vaginal adenocarcinoma	10065349	1	24153	6	54312724	54336884	374.782	45.1173	3113.26	N	8.3281	-1.2863	3.27606	N	no signal(-)
Surgical and medical procedures	10042613	Facial operation	10061854	1	24153	122	54312608	54336884	18.4319	2.57545	131.913	N	4.19294	-1.13416	2.97934	N	no signal(-)
Cardiac disorders	10007541	Diastolic dysfunction	10052337	1	24153	2681	54310049	54336884	0.838711	0.118092	5.9567	N	-0.25364	-2.17384	1.90841	N	no signal(-)
Surgical and medical procedures	10042613	Oophorectomy	10061889	1	24153	808	54311922	54336884	2.783	0.391518	19.7822	N	1.47546	-1.48657	2.59919	N	no signal(-)
Injury, poisoning and procedural complications	10022117	Brain contusion	10052346	1	24153	669	54312061	54336884	3.36124	0.472747	23.8985	N	1.74744	-1.42001	2.66679	N	no signal(-)
Psychiatric disorders	10037175	Psychotic disorder	10061920	1	24153	26280	54286450	54336884	0.0855254	0.012046	0.60722	N	-3.54628	-4.70531	-0.624433	N	no signal(-)
Neoplasms benign, malignant and unspecified (incl cysts and polyps)	10029104	Metastases to retroperitoneum	10051680	1	24153	136	54312594	54336884	16.5345	2.31224	118.236	N	4.03742	-1.14099	2.9692	N	no signal(-)
Surgical and medical procedures	10042613	Debridement	10067806	1	24153	1136	54311594	54336884	1.97944	0.27857	14.0654	N	0.984437	-1.63277	2.45154	N	no signal(-)
Neoplasms benign, malignant and unspecified (incl cysts and polyps)	10029104	Metastases to thorax	10051684	1	24153	225	54312505	54336884	9.99416	1.40159	71.2641	N	3.31528	-1.18803	2.91063	N	no signal(-)
Investigations	10022891	Histology abnormal	10062059	1	24153	219	54312511	54336884	10.268	1.43982	73.2252	N	3.35409	-1.18477	2.91438	N	no signal(-)
Surgical and medical procedures	10042613	Thyroid operation	10062126	1	24153	506	54312224	54336884	4.44402	0.624742	31.612	N	2.14961	-1.33813	2.75062	N	no signal(-)
Surgical and medical procedures	10042613	Ureteral stent insertion	10050307	1	24153	279	54312451	54336884	8.0598	1.13127	57.4226	N	3.00617	-1.21743	2.87779	N	no signal(-)
Investigations	10022891	Bone density abnormal	10068789	1	24153	3492	54309238	54336884	0.643915	0.0906717	4.57283	N	-0.634797	-2.39327	1.68862	N	no signal(-)
Investigations	10022891	C-reactive protein abnormal	10068559	1	24153	4242	54308488	54336884	0.530061	0.0746433	3.7641	N	-0.915415	-2.57023	1.51146	N	no signal(-)
Social circumstances	10041244	Pregnancy of partner	10050192	1	24153	670	54312060	54336884	3.35622	0.472042	23.8627	N	1.74529	-1.4205	2.66629	N	no signal(-)
Infections and infestations	10021881	Intervertebral discitis	10060738	1	24153	1594	54311136	54336884	1.41068	0.198576	10.0215	N	0.496113	-1.81521	2.26808	N	no signal(-)
Nervous system disorders	10029205	Trigeminal nerve disorder	10060890	1	24153	318	54312412	54336884	7.07133	0.992953	50.3585	N	2.81804	-1.23861	2.85485	N	no signal(-)
Injury, poisoning and procedural complications	10022117	Post procedural discomfort	10054126	1	24153	1805	54310925	54336884	1.24577	0.175375	8.84931	N	0.316872	-1.89212	2.19086	N	no signal(-)
Eye disorders	10015919	Macular hole	10051058	1	24153	1181	54311549	54336884	1.90402	0.267964	13.529	N	0.92844	-1.65174	2.43243	N	no signal(-)
Infections and infestations	10021881	Corynebacterium infection	10061092	1	24153	435	54312295	54336884	5.16937	0.726483	36.7833	N	2.36727	-1.30115	2.7889	N	no signal(-)
Psychiatric disorders	10037175	Poor quality sleep	10062519	1	24153	18535	54294195	54336884	0.12128	0.0170817	0.861088	N	-3.04259	-4.24844	-0.167492	N	no signal(-)
Gastrointestinal disorders	10017947	Colitis microscopic	10056979	1	24153	4028	54308702	54336884	0.558224	0.0786083	3.96414	N	-0.840752	-2.52191	1.55983	N	no signal(-)
Injury, poisoning and procedural complications	10022117	Tracheal haemorrhage	10062543	1	24153	317	54312413	54336884	7.09363	0.996076	50.5179	N	2.82257	-1.23807	2.85543	N	no signal(-)
Surgical and medical procedures	10042613	Elective surgery	10058829	1	24153	164	54312566	54336884	13.7115	1.91982	97.929	N	3.76913	-1.15533	2.9499	N	no signal(-)
Infections and infestations	10021881	Klebsiella infection	10061259	1	24153	4247	54308483	54336884	0.529437	0.0745554	3.75967	N	-0.917114	-2.57134	1.51034	N	no signal(-)
Neoplasms benign, malignant and unspecified (incl cysts and polyps)	10029104	Pericardial neoplasm	10054945	1	24153	12	54312718	54336884	187.391	24.3645	1441.26	N	7.43501	-1.19018	3.17228	N	no signal(-)
Metabolism and nutrition disorders	10027433	Latent tetany	10052067	1	24153	14	54312716	54336884	160.621	21.1199	1221.55	N	7.22856	-1.17435	3.1539	N	no signal(-)
Musculoskeletal and connective tissue disorders	10028395	Fistula discharge	10067143	1	24153	1149	54311581	54336884	1.95705	0.27542	13.9061	N	0.968036	-1.63828	2.44599	N	no signal(-)
Gastrointestinal disorders	10017947	Tooth socket haemorrhage	10064946	1	24153	205	54312525	54336884	10.9692	1.53768	78.2498	N	3.44895	-1.17719	2.9232	N	no signal(-)
Gastrointestinal disorders	10017947	Dyschezia	10051244	1	24153	3081	54309649	54336884	0.729817	0.102764	5.18307	N	-0.454197	-2.28623	1.79582	N	no signal(-)
Musculoskeletal and connective tissue disorders	10028395	Chest wall mass	10063004	1	24153	233	54312497	54336884	9.65101	1.35367	68.8069	N	3.26509	-1.19238	2.90568	N	no signal(-)
Musculoskeletal and connective tissue disorders	10028395	Sarcopenia	10063024	1	24153	273	54312457	54336884	8.23694	1.15604	58.6892	N	3.03742	-1.21416	2.88138	N	no signal(-)
Neoplasms benign, malignant and unspecified (incl cysts and polyps)	10029104	Metastatic carcinoma of the bladder	10057352	1	24153	326	54312404	54336884	6.8978	0.968659	49.119	N	2.78231	-1.24294	2.85021	N	no signal(-)
Investigations	10022891	X-ray limb abnormal	10061586	1	24153	81	54312649	54336884	27.7616	3.86342	199.489	N	4.7779	-1.11707	3.01253	N	no signal(-)
Metabolism and nutrition disorders	10027433	Cell death	10057248	1	24153	1758	54310972	54336884	1.27908	0.180061	9.08604	N	0.354914	-1.87534	2.20771	N	no signal(-)
General disorders and administration site conditions	10018065	Oedema due to cardiac disease	10049632	1	24153	121	54312609	54336884	18.5842	2.59657	133.011	N	4.20472	-1.13369	2.98008	N	no signal(-)
Injury, poisoning and procedural complications	10022117	Urinary retention postoperative	10063475	1	24153	141	54312589	54336884	15.9481	2.23081	114.014	N	3.98571	-1.1435	2.96567	N	no signal(-)
Gastrointestinal disorders	10017947	Bowel movement irregularity	10063541	1	24153	6420	54306310	54336884	0.350223	0.0493223	2.48683	N	-1.51313	-2.98735	1.09401	N	no signal(-)
Investigations	10022891	Faecal volume increased	10049939	1	24153	462	54312268	54336884	4.86726	0.684115	34.629	N	2.28059	-1.31531	2.77421	N	no signal(-)
Investigations	10022891	Electrocardiogram QT interval abnormal	10063748	1	24153	399	54312331	54336884	5.63579	0.79187	40.1102	N	2.4916	-1.2821	2.80879	N	no signal(-)
Surgical and medical procedures	10042613	Dental prosthesis placement	10052944	1	24153	256	54312474	54336884	8.78392	1.23252	62.6014	N	3.12983	-1.2049	2.89161	N	no signal(-)
Infections and infestations	10021881	Abscess soft tissue	10050474	1	24153	127	54312603	54336884	17.7062	2.47484	126.679	N	4.13545	-1.13657	2.97567	N	no signal(-)
Injury, poisoning and procedural complications	10022117	Bone fragmentation	10064211	1	24153	528	54312202	54336884	4.25885	0.598759	30.2923	N	2.08833	-1.34943	2.73899	N	no signal(-)
Injury, poisoning and procedural complications	10022117	Extra dose administered	10064366	1	24153	29436	54283294	54336884	0.0763513	0.0107539	0.542083	N	-3.70989	-4.85666	-0.7758	N	no signal(-)
Neoplasms benign, malignant and unspecified (incl cysts and polyps)	10029104	Tumour invasion	10064390	1	24153	422	54312308	54336884	5.32862	0.748811	37.9191	N	2.41094	-1.29429	2.79604	N	no signal(-)
Investigations	10022891	Carbohydrate antigen 27.29 increased	10051419	1	24153	133	54312597	54336884	16.9074	2.36401	120.922	N	4.06936	-1.1395	2.97134	N	no signal(-)
General disorders and administration site conditions	10018065	Polyp	10061529	1	24153	5840	54306890	54336884	0.385009	0.0542205	2.73388	N	-1.37655	-2.88751	1.19391	N	no signal(-)
Investigations	10022891	Breath sounds abnormal	10064780	1	24153	4299	54308431	54336884	0.523033	0.0736538	3.71418	N	-0.934667	-2.58283	1.49884	N	no signal(-)
Investigations	10022891	Protein urine present	10053123	1	24153	4293	54308437	54336884	0.523764	0.0737567	3.71937	N	-0.932652	-2.58151	1.50016	N	no signal(-)
Congenital, familial and genetic disorders	10010331	Sacralisation	10064932	1	24153	12	54312718	54336884	187.391	24.3645	1441.26	N	7.43501	-1.19018	3.17228	N	no signal(-)
Surgical and medical procedures	10042613	Dental cosmetic procedure	10064947	1	24153	6	54312724	54336884	374.782	45.1173	3113.26	N	8.3281	-1.2863	3.27606	N	no signal(-)
Investigations	10022891	Scan abnormal	10061499	1	24153	317	54312413	54336884	7.09363	0.996076	50.5179	N	2.82257	-1.23807	2.85543	N	no signal(-)
Infections and infestations	10021881	Osteomyelitis bacterial	10065237	1	24153	219	54312511	54336884	10.268	1.43982	73.2252	N	3.35409	-1.18477	2.91438	N	no signal(-)
Infections and infestations	10021881	Dermo-hypodermitis	10065259	1	24153	473	54312257	54336884	4.75407	0.668239	33.822	N	2.24671	-1.32104	2.76827	N	no signal(-)
Renal and urinary disorders	10038359	Urethral stenosis	10065584	1	24153	618	54312112	54336884	3.63862	0.511698	25.8738	N	1.86166	-1.39485	2.69246	N	no signal(-)
Cardiac disorders	10007541	Cardiovascular insufficiency	10065929	1	24153	1500	54311230	54336884	1.49909	0.211013	10.6499	N	0.583746	-1.77958	2.30386	N	no signal(-)
Renal and urinary disorders	10038359	Renal injury	10061481	1	24153	28467	54284263	54336884	0.0789516	0.0111202	0.560546	N	-3.6616	-4.81186	-0.730991	N	no signal(-)
Infections and infestations	10021881	Enteritis infectious	10058839	1	24153	1523	54311207	54336884	1.47645	0.207828	10.489	N	0.561807	-1.78838	2.29502	N	no signal(-)
Psychiatric disorders	10037175	Substance abuse	10066169	1	24153	8145	54304585	54336884	0.276041	0.0388765	1.96002	N	-1.85642	-3.24903	0.832196	N	no signal(-)
Investigations	10022891	Platelet count increased	10051608	1	24153	11702	54301028	54336884	0.192122	0.0270586	1.36411	N	-2.37914	-3.67348	0.407592	N	no signal(-)
Reproductive system and breast disorders	10038604	Erectile dysfunction	10061461	1	24153	22423	54290307	54336884	0.100244	0.014119	0.711723	N	-3.3173	-4.49579	-0.414885	N	no signal(-)
Investigations	10022891	Human antichimeric antibody test	10066928	1	24153	2	54312728	54336884	1124.35	101.944	12400.5	N	9.55049	-1.50145	3.49633	N	no signal(-)
Injury, poisoning and procedural complications	10022117	Extraskeletal ossification	10049811	1	24153	263	54312467	54336884	8.55013	1.19983	60.929	N	3.09106	-1.20871	2.88738	N	no signal(-)
Gastrointestinal disorders	10017947	Poor dental condition	10059184	1	24153	259	54312471	54336884	8.68218	1.21829	61.8736	N	3.11309	-1.20653	2.8898	N	no signal(-)
Investigations	10022891	Antibody test positive	10061427	1	24153	1496	54311234	54336884	1.5031	0.211577	10.6784	N	0.587595	-1.77805	2.3054	N	no signal(-)
Neoplasms benign, malignant and unspecified (incl cysts and polyps)	10029104	Metastases to nasal sinuses	10051670	1	24153	18	54312712	54336884	124.927	16.6762	935.874	N	6.88753	-1.15271	3.12717	N	no signal(-)
Gastrointestinal disorders	10017947	Abdominal wall haematoma	10067383	1	24153	1776	54310954	54336884	1.26612	0.178237	8.99389	N	0.340226	-1.88179	2.20123	N	no signal(-)
Nervous system disorders	10029205	Thrombotic cerebral infarction	10067347	1	24153	332	54312398	54336884	6.77314	0.951205	48.2287	N	2.75608	-1.24618	2.84674	N	no signal(-)
Nervous system disorders	10029205	Cerebral microangiopathy	10067466	1	24153	212	54312518	54336884	10.607	1.48714	75.6542	N	3.40074	-1.18098	2.91877	N	no signal(-)
Respiratory, thoracic and mediastinal disorders	10038738	Organising pneumonia	10067472	1	24153	4451	54308279	54336884	0.50517	0.0711389	3.5873	N	-0.984784	-2.61591	1.46573	N	no signal(-)
Musculoskeletal and connective tissue disorders	10028395	Limb deformity	10053652	1	24153	1512	54311218	54336884	1.48719	0.209339	10.5653	N	0.572258	-1.78418	2.29924	N	no signal(-)
Neoplasms benign, malignant and unspecified (incl cysts and polyps)	10029104	Metastases to heart	10049717	1	24153	257	54312473	54336884	8.74974	1.22774	62.3569	N	3.12423	-1.20545	2.89101	N	no signal(-)
Metabolism and nutrition disorders	10027433	Apoptosis	10059512	1	24153	272	54312458	54336884	8.26722	1.16028	58.9057	N	3.0427	-1.21362	2.88197	N	no signal(-)
Investigations	10022891	Vitamin D abnormal	10062188	1	24153	359	54312371	54336884	6.26373	0.87986	44.5916	N	2.6436	-1.26073	2.83129	N	no signal(-)
Investigations	10022891	Blood alkaline phosphatase decreased	10059569	1	24153	811	54311919	54336884	2.7727	0.390071	19.7089	N	1.47012	-1.48798	2.59777	N	no signal(-)
Neoplasms benign, malignant and unspecified (incl cysts and polyps)	10029104	Salivary gland cancer	10061934	1	24153	475	54312255	54336884	4.73405	0.665431	33.6793	N	2.24064	-1.32208	2.76719	N	no signal(-)
Investigations	10022891	Red blood cell morphology abnormal	10062100	1	24153	135	54312595	54336884	16.657	2.32924	119.118	N	4.04799	-1.14049	2.96991	N	no signal(-)
Nervous system disorders	10029205	Facial spasm	10063006	1	24153	1024	54311706	54336884	2.19595	0.30901	15.6053	N	1.13405	-1.58446	2.50024	N	no signal(-)
Surgical and medical procedures	10042613	Sinus operation	10062245	1	24153	2093	54310637	54336884	1.07435	0.151254	7.63102	N	0.103408	-1.99092	2.09175	N	no signal(-)
Respiratory, thoracic and mediastinal disorders	10038738	Chylothorax	10051228	1	24153	582	54312148	54336884	3.8637	0.543297	27.477	N	1.9481	-1.37683	2.71087	N	no signal(-)
Social circumstances	10041244	Social stay hospitalisation	10062885	1	24153	52	54312678	54336884	43.2441	5.97787	312.829	N	5.40753	-1.11202	3.04358	N	no signal(-)
General disorders and administration site conditions	10018065	Effusion	10063045	1	24153	1242	54311488	54336884	1.8105	0.254813	12.864	N	0.855843	-1.67707	2.40694	N	no signal(-)
Infections and infestations	10021881	Acarodermatitis	10063409	1	24153	1056	54311674	54336884	2.1294	0.299654	15.132	N	1.08969	-1.59843	2.48616	N	no signal(-)
Eye disorders	10015919	Eyelid cyst	10063692	1	24153	215	54312515	54336884	10.459	1.46649	74.5937	N	3.38057	-1.1826	2.91688	N	no signal(-)
Infections and infestations	10021881	Implant site abscess	10063848	1	24153	167	54312563	54336884	13.4652	1.88553	96.1595	N	3.74314	-1.15691	2.94789	N	no signal(-)
General disorders and administration site conditions	10018065	Injection site nodule	10057880	1	24153	9883	54302847	54336884	0.22749	0.0320394	1.61525	N	-2.13543	-3.472	0.609136	N	no signal(-)
Neoplasms benign, malignant and unspecified (incl cysts and polyps)	10029104	Eyelid tumour	10050497	1	24153	68	54312662	54336884	33.069	4.59145	238.173	N	5.02693	-1.11351	3.02509	N	no signal(-)
Musculoskeletal and connective tissue disorders	10028395	Myosclerosis	10064584	1	24153	332	54312398	54336884	6.77314	0.951205	48.2287	N	2.75608	-1.24618	2.84674	N	no signal(-)
Social circumstances	10041244	Poor personal hygiene	10064624	1	24153	456	54312274	54336884	4.93131	0.693098	35.0857	N	2.2994	-1.31217	2.77746	N	no signal(-)
General disorders and administration site conditions	10018065	Mucosal necrosis	10067993	1	24153	142	54312588	54336884	15.8358	2.21521	113.206	N	3.97558	-1.144	2.96497	N	no signal(-)
Investigations	10022891	Urinary sediment present	10049821	1	24153	565	54312165	54336884	3.97995	0.559616	28.3051	N	1.9908	-1.36826	2.71966	N	no signal(-)
Musculoskeletal and connective tissue disorders	10028395	Bone erosion	10051728	1	24153	2568	54310162	54336884	0.875619	0.123286	6.21893	N	-0.191537	-2.14043	1.94188	N	no signal(-)
General disorders and administration site conditions	10018065	Injection site discharge	10065600	1	24153	2644	54310086	54336884	0.850448	0.119744	6.04009	N	-0.233598	-2.16298	1.91929	N	no signal(-)
Infections and infestations	10021881	Lemierre syndrome	10065552	1	24153	114	54312616	54336884	19.7254	2.75464	141.249	N	4.28996	-1.13042	2.98534	N	no signal(-)
Infections and infestations	10021881	Haemorrhoid infection	10051541	1	24153	58	54312672	54336884	38.7706	5.36983	279.926	N	5.25281	-1.11206	3.03611	N	no signal(-)
Nervous system disorders	10029205	Numb chin syndrome	10066930	1	24153	47	54312683	54336884	47.8445	6.6007	346.797	N	5.55049	-1.11267	3.0505	N	no signal(-)
General disorders and administration site conditions	10018065	Physical deconditioning	10051588	1	24153	1754	54310976	54336884	1.282	0.180472	9.10677	N	0.358199	-1.8739	2.20915	N	no signal(-)
Gastrointestinal disorders	10017947	Stomach mass	10066792	1	24153	688	54312042	54336884	3.26841	0.459709	23.2375	N	1.70709	-1.42928	2.65735	N	no signal(-)
Neoplasms benign, malignant and unspecified (incl cysts and polyps)	10029104	Metastatic salivary gland cancer	10066882	1	24153	26	54312704	54336884	86.4882	11.7357	637.392	N	6.38057	-1.12982	3.09412	N	no signal(-)
Infections and infestations	10021881	Enterococcal infection	10061124	1	24153	4156	54308574	54336884	0.541031	0.0761876	3.84201	N	-0.885873	-2.55101	1.5307	N	no signal(-)
Eye disorders	10015919	Extraocular muscle disorder	10053635	1	24153	291	54312439	54336884	7.72743	1.08477	55.0467	N	2.94563	-1.22396	2.87067	N	no signal(-)
Reproductive system and breast disorders	10038604	Genital swelling	10067639	1	24153	583	54312147	54336884	3.85707	0.542366	27.4298	N	1.94563	-1.37734	2.71036	N	no signal(-)
Investigations	10022891	Eastern Cooperative Oncology Group performance status worsened	10067962	1	24153	1014	54311716	54336884	2.21761	0.312054	15.7594	N	1.14819	-1.58007	2.50467	N	no signal(-)
Investigations	10022891	Urine phosphorus increased	10055030	1	24153	103	54312627	54336884	21.8319	3.04604	156.477	N	4.43501	-1.12552	2.99389	N	no signal(-)
Musculoskeletal and connective tissue disorders	10028395	Bone infarction	10049824	1	24153	419	54312311	54336884	5.36677	0.75416	38.1912	N	2.42121	-1.29271	2.7977	N	no signal(-)
Blood and lymphatic system disorders	10005329	Bone marrow oedema	10051763	1	24153	882	54311848	54336884	2.5495	0.358705	18.1206	N	1.34918	-1.52084	2.5645	N	no signal(-)
Neoplasms benign, malignant and unspecified (incl cysts and polyps)	10029104	Pleural neoplasm	10061352	1	24153	148	54312582	54336884	15.1938	2.12599	108.586	N	3.91629	-1.14705	2.96079	N	no signal(-)
Nervous system disorders	10029205	Embolic cerebral infarction	10060839	1	24153	599	54312131	54336884	3.75404	0.527903	26.6959	N	1.90664	-1.38536	2.70215	N	no signal(-)
Musculoskeletal and connective tissue disorders	10028395	Epiphyseal disorder	10060825	1	24153	39	54312691	54336884	57.6588	7.92113	419.705	N	5.81353	-1.11559	3.06347	N	no signal(-)
Musculoskeletal and connective tissue disorders	10028395	Osteorrhagia	10051937	1	24153	65	54312665	54336884	34.5953	4.8002	249.33	N	5.09106	-1.11293	3.02825	N	no signal(-)
Vascular disorders	10047065	Arterial stenosis	10060965	1	24153	793	54311937	54336884	2.83564	0.398914	20.1568	N	1.50246	-1.47953	2.60633	N	no signal(-)
Injury, poisoning and procedural complications	10022117	Crush injury	10061097	1	24153	119	54312611	54336884	18.8966	2.63985	135.265	N	4.22856	-1.13274	2.98157	N	no signal(-)
Infections and infestations	10021881	Clostridial infection	10061043	1	24153	3279	54309451	54336884	0.685745	0.0965602	4.86998	N	-0.544026	-2.33879	1.74318	N	no signal(-)
Infections and infestations	10021881	Bone abscess	10068653	1	24153	369	54312361	54336884	6.09398	0.856079	43.3799	N	2.60407	-1.26609	2.82562	N	no signal(-)
Respiratory, thoracic and mediastinal disorders	10038738	Lung cyst	10068749	1	24153	344	54312386	54336884	6.53686	0.918117	46.5415	N	2.705	-1.25266	2.83984	N	no signal(-)
Surgical and medical procedures	10042613	Intramedullary rod insertion	10069066	1	24153	2035	54310695	54336884	1.10497	0.155563	7.84863	N	0.143932	-1.97156	2.11117	N	no signal(-)
Cardiac disorders	10007541	Cardiac ventricular thrombosis	10053994	1	24153	3930	54308800	54336884	0.572146	0.0805682	4.06303	N	-0.805227	-2.49923	1.58253	N	no signal(-)
Product issues	10077536	Liquid product physical issue	10069224	1	24153	4989	54307741	54336884	0.450689	0.0634683	3.20035	N	-1.14937	-2.72725	1.35429	N	no signal(-)
Injury, poisoning and procedural complications	10022117	Product label confusion	10069273	1	24153	4946	54307784	54336884	0.454608	0.0640201	3.22818	N	-1.13688	-2.71866	1.36289	N	no signal(-)
Investigations	10022891	Urine calcium increased	10050278	1	24153	286	54312444	54336884	7.86253	1.10367	56.0124	N	2.97055	-1.22124	2.87363	N	no signal(-)
Congenital, familial and genetic disorders	10010331	K-ras gene mutation	10069755	1	24153	64	54312666	54336884	35.1358	4.87406	253.285	N	5.11309	-1.11276	3.02933	N	no signal(-)
Investigations	10022891	Cardiac stress test abnormal	10055014	1	24153	801	54311929	54336884	2.80732	0.394935	19.9553	N	1.488	-1.48329	2.60252	N	no signal(-)
Infections and infestations	10021881	Groin abscess	10050269	1	24153	1008	54311722	54336884	2.23081	0.31391	15.8533	N	1.15674	-1.57743	2.50734	N	no signal(-)
Renal and urinary disorders	10038359	Hypocalciuria	10050977	1	24153	49	54312681	54336884	45.8917	6.33662	332.362	N	5.4916	-1.11233	3.04764	N	no signal(-)
Eye disorders	10015919	Endocrine ophthalmopathy	10060742	1	24153	473	54312257	54336884	4.75407	0.668239	33.822	N	2.24671	-1.32104	2.76827	N	no signal(-)
Investigations	10022891	Anti-thyroid antibody positive	10060310	1	24153	441	54312289	54336884	5.09904	0.71662	36.2817	N	2.34755	-1.3043	2.78562	N	no signal(-)
Respiratory, thoracic and mediastinal disorders	10038738	Paranasal sinus mucosal hypertrophy	10067998	1	24153	95	54312635	54336884	23.6704	3.29992	169.789	N	4.55049	-1.12219	3.00038	N	no signal(-)
Investigations	10022891	Inflammatory marker increased	10069826	1	24153	4019	54308711	54336884	0.559475	0.0787843	3.97302	N	-0.837526	-2.51984	1.5619	N	no signal(-)
Vascular disorders	10047065	Arterial disorder	10060963	1	24153	1815	54310915	54336884	1.23891	0.17441	8.80053	N	0.308906	-1.89567	2.18731	N	no signal(-)
Injury, poisoning and procedural complications	10022117	Joint dislocation postoperative	10049912	1	24153	43	54312687	54336884	52.2952	7.20089	379.785	N	5.67602	-1.11378	3.05663	N	no signal(-)
Infections and infestations	10021881	Beta haemolytic streptococcal infection	10052100	1	24153	1079	54311651	54336884	2.08401	0.293272	14.8091	N	1.05864	-1.60838	2.47612	N	no signal(-)
Investigations	10022891	BK polyomavirus test positive	10070355	1	24153	71	54312659	54336884	31.6717	4.40011	227.971	N	4.96553	-1.1142	3.02205	N	no signal(-)
Infections and infestations	10021881	Febrile infection	10051998	1	24153	969	54311761	54336884	2.32059	0.326532	16.492	N	1.21361	-1.56014	2.52478	N	no signal(-)
Investigations	10022891	Electrocardiogram ST-T change	10061117	1	24153	684	54312046	54336884	3.28752	0.462394	23.3736	N	1.71549	-1.42734	2.65933	N	no signal(-)
Neoplasms benign, malignant and unspecified (incl cysts and polyps)	10029104	Tumour rupture	10070627	1	24153	450	54312280	54336884	4.99706	0.702319	35.5545	N	2.31847	-1.30903	2.78072	N	no signal(-)
Musculoskeletal and connective tissue disorders	10028395	Spondylolisthesis	10063550	1	24153	1662	54311068	54336884	1.35296	0.190456	9.61119	N	0.435882	-1.84044	2.24274	N	no signal(-)
Musculoskeletal and connective tissue disorders	10028395	Limb asymmetry	10070670	1	24153	743	54311987	54336884	3.02647	0.425724	21.5151	N	1.5963	-1.45581	2.63039	N	no signal(-)
Nervous system disorders	10029205	Meningeal disorder	10061281	1	24153	376	54312354	54336884	5.98053	0.840183	42.5702	N	2.57703	-1.26984	2.82167	N	no signal(-)
Infections and infestations	10021881	Pneumococcal sepsis	10054047	1	24153	595	54312135	54336884	3.77928	0.531446	26.8756	N	1.91629	-1.38336	2.70419	N	no signal(-)
Respiratory, thoracic and mediastinal disorders	10038738	Mediastinal disorder	10061280	1	24153	328	54312402	54336884	6.85574	0.96277	48.8186	N	2.77351	-1.24402	2.84905	N	no signal(-)
Gastrointestinal disorders	10017947	Lip pruritus	10070721	1	24153	688	54312042	54336884	3.26841	0.459709	23.2375	N	1.70709	-1.42928	2.65735	N	no signal(-)
Injury, poisoning and procedural complications	10022117	Spondylolysis	10052013	1	24153	176	54312554	54336884	12.7766	1.78965	91.215	N	3.66785	-1.16166	2.94193	N	no signal(-)
Investigations	10022891	False positive investigation result	10070748	1	24153	1115	54311615	54336884	2.01673	0.283812	14.3306	N	1.01133	-1.62383	2.46055	N	no signal(-)
Infections and infestations	10021881	Morganella infection	10054876	1	24153	258	54312472	54336884	8.71583	1.223	62.1143	N	3.11865	-1.20599	2.8904	N	no signal(-)
Investigations	10022891	Electrocardiogram QT interval	10014385	1	24153	136	54312594	54336884	16.5345	2.31224	118.236	N	4.03742	-1.14099	2.9692	N	no signal(-)
Reproductive system and breast disorders	10038604	Ovarian cyst	10033132	1	24153	9120	54303610	54336884	0.246526	0.0347201	1.75043	N	-2.01952	-3.37833	0.702845	N	no signal(-)
Investigations	10022891	Eosinophil count decreased	10014943	1	24153	1684	54311046	54336884	1.33529	0.18797	9.48555	N	0.416921	-1.84851	2.23463	N	no signal(-)
Investigations	10022891	Mediastinoscopy	10027083	1	24153	10	54312720	54336884	224.869	28.7839	1756.76	N	7.67602	-1.21151	3.19616	N	no signal(-)
Infections and infestations	10021881	Pustule	10037578	1	24153	1664	54311066	54336884	1.35134	0.190228	9.59963	N	0.434148	-1.84118	2.242	N	no signal(-)
Injury, poisoning and procedural complications	10022117	Radiation pneumonitis	10037765	1	24153	1887	54310843	54336884	1.19164	0.167758	8.46455	N	0.252811	-1.92094	2.16194	N	no signal(-)
Renal and urinary disorders	10038359	Renal haemorrhage	10038460	1	24153	1859	54310871	54336884	1.20958	0.170284	8.59211	N	0.274367	-1.91117	2.17175	N	no signal(-)
Blood and lymphatic system disorders	10005329	Haemolysis	10018910	1	24153	6835	54305895	54336884	0.328956	0.0463277	2.33579	N	-1.60348	-3.05478	1.02655	N	no signal(-)
Gastrointestinal disorders	10017947	Gastrointestinal perforation	10018001	1	24153	3663	54309067	54336884	0.613853	0.0864397	4.35929	N	-0.70375	-2.43557	1.64627	N	no signal(-)
Nervous system disorders	10029205	Cervicobrachial syndrome	10008334	1	24153	602	54312128	54336884	3.73533	0.525276	26.5626	N	1.89944	-1.38687	2.70061	N	no signal(-)
Investigations	10022891	Sigmoidoscopy abnormal	10040670	1	24153	17	54312713	54336884	132.276	17.6023	994.017	N	6.96553	-1.15719	3.13292	N	no signal(-)
Skin and subcutaneous tissue disorders	10040785	Skin fragility	10040851	1	24153	2276	54310454	54336884	0.987962	0.139097	7.01717	N	-0.0174646	-2.05037	2.03215	N	no signal(-)
Respiratory, thoracic and mediastinal disorders	10038738	Sleep apnoea syndrome	10040979	1	24153	17216	54295514	54336884	0.130575	0.0183908	0.927086	N	-2.93609	-4.15387	-0.0729046	N	no signal(-)
Hepatobiliary disorders	10019805	Hepatocellular injury	10019837	1	24153	15435	54297295	54336884	0.145647	0.0205134	1.0341	N	-2.77856	-4.01546	0.0655281	N	no signal(-)
General disorders and administration site conditions	10018065	Hyperpyrexia	10020741	1	24153	3276	54309454	54336884	0.686373	0.0966486	4.87445	N	-0.542706	-2.338	1.74397	N	no signal(-)
Nervous system disorders	10029205	Hyperreflexia	10020745	1	24153	3230	54309500	54336884	0.696149	0.0980247	4.94389	N	-0.522311	-2.32596	1.75603	N	no signal(-)
Psychiatric disorders	10037175	Libido decreased	10024419	1	24153	11192	54301538	54336884	0.200878	0.0282918	1.42628	N	-2.31486	-3.61977	0.461318	N	no signal(-)
Metabolism and nutrition disorders	10027433	Hypovitaminosis	10021135	1	24153	1108	54311622	54336884	2.02947	0.285603	14.4212	N	1.02041	-1.62084	2.46356	N	no signal(-)
General disorders and administration site conditions	10018065	Xerosis	10048222	1	24153	1043	54311687	54336884	2.15595	0.303386	15.3208	N	1.10755	-1.59277	2.49186	N	no signal(-)
Musculoskeletal and connective tissue disorders	10028395	Vertebral lesion	10048877	1	24153	430	54312300	54336884	5.22948	0.734911	37.212	N	2.38391	-1.29852	2.79165	N	no signal(-)
Nervous system disorders	10029205	Intracranial pressure increased	10022773	1	24153	4908	54307822	54336884	0.458128	0.0645157	3.25318	N	-1.12576	-2.71103	1.37053	N	no signal(-)
Nervous system disorders	10029205	Vocal cord paresis	10049234	1	24153	211	54312519	54336884	10.6573	1.49416	76.0144	N	3.40753	-1.18044	2.9194	N	no signal(-)
Gastrointestinal disorders	10017947	Irritable bowel syndrome	10023003	1	24153	17223	54295507	54336884	0.130522	0.0183833	0.926709	N	-2.93668	-4.15439	-0.0734233	N	no signal(-)
Infections and infestations	10021881	Muscle abscess	10049206	1	24153	535	54312195	54336884	4.20313	0.590939	29.8953	N	2.06936	-1.35301	2.73531	N	no signal(-)
Nervous system disorders	10029205	Psychomotor skills impaired	10049215	1	24153	2362	54310368	54336884	0.951989	0.134035	6.76156	N	-0.0709499	-2.07748	2.00497	N	no signal(-)
Skin and subcutaneous tissue disorders	10040785	Blood blister	10005372	1	24153	2840	54309890	54336884	0.791753	0.111482	5.62308	N	-0.336729	-2.21956	1.8626	N	no signal(-)
Gastrointestinal disorders	10017947	Large intestine perforation	10023804	1	24153	6143	54306587	54336884	0.366017	0.0515462	2.59899	N	-1.44951	-2.94053	1.14086	N	no signal(-)
Investigations	10022891	Red blood cell sedimentation rate increased	10049187	1	24153	9376	54303354	54336884	0.239794	0.0337721	1.70262	N	-2.05946	-3.41044	0.670721	N	no signal(-)
Surgical and medical procedures	10042613	Intensive care	10022519	1	24153	1059	54311671	54336884	2.12337	0.298806	15.0891	N	1.08561	-1.59973	2.48484	N	no signal(-)
Neoplasms benign, malignant and unspecified (incl cysts and polyps)	10029104	Laryngeal neoplasm	10023841	1	24153	175	54312555	54336884	12.8496	1.79981	91.7391	N	3.67602	-1.16113	2.94259	N	no signal(-)
Neoplasms benign, malignant and unspecified (incl cysts and polyps)	10029104	Oncocytoma	10048757	1	24153	48	54312682	54336884	46.8478	6.46596	339.426	N	5.52074	-1.11248	3.04905	N	no signal(-)
Infections and infestations	10021881	Injection site infection	10022076	1	24153	2911	54309819	54336884	0.772441	0.108764	5.48588	N	-0.372341	-2.23953	1.8426	N	no signal(-)
Gastrointestinal disorders	10017947	Inguinal hernia	10022016	1	24153	5485	54307245	54336884	0.40993	0.0577295	2.91087	N	-1.28608	-2.82281	1.25866	N	no signal(-)
Skin and subcutaneous tissue disorders	10040785	Acute generalised exanthematous pustulosis	10048799	1	24153	6738	54305992	54336884	0.333692	0.0469946	2.36943	N	-1.58286	-3.0393	1.04203	N	no signal(-)
Nervous system disorders	10029205	Cerebral ventricle dilatation	10048824	1	24153	1052	54311678	54336884	2.1375	0.300793	15.1896	N	1.09516	-1.59669	2.48791	N	no signal(-)
Surgical and medical procedures	10042613	Leg amputation	10024124	1	24153	3796	54308934	54336884	0.592344	0.0834117	4.2065	N	-0.75519	-2.46763	1.61417	N	no signal(-)
Blood and lymphatic system disorders	10005329	Increased tendency to bruise	10021688	1	24153	8518	54304212	54336884	0.263952	0.0371741	1.87417	N	-1.92101	-3.29987	0.781332	N	no signal(-)
Gastrointestinal disorders	10017947	Lip disorder	10048470	1	24153	1763	54310967	54336884	1.27545	0.179551	9.06025	N	0.350819	-1.87713	2.20591	N	no signal(-)
Skin and subcutaneous tissue disorders	10040785	Yellow skin	10048245	1	24153	4219	54308511	54336884	0.532951	0.0750502	3.78463	N	-0.907573	-2.56512	1.51658	N	no signal(-)
Neoplasms benign, malignant and unspecified (incl cysts and polyps)	10029104	Leukoerythroblastosis	10024383	1	24153	89	54312641	54336884	25.2662	3.51995	181.361	N	4.6436	-1.11987	3.00545	N	no signal(-)
Skin and subcutaneous tissue disorders	10040785	Lichen planus	10024429	1	24153	1984	54310746	54336884	1.13337	0.15956	8.05049	N	0.180531	-1.95432	2.12847	N	no signal(-)
Metabolism and nutrition disorders	10027433	Hypovolaemia	10021137	1	24153	5265	54307465	54336884	0.427061	0.0601415	3.03253	N	-1.22704	-2.7812	1.3003	N	no signal(-)
Injury, poisoning and procedural complications	10022117	VIIth nerve injury	10047411	1	24153	64	54312666	54336884	35.1358	4.87406	253.285	N	5.11309	-1.11276	3.02933	N	no signal(-)
Blood and lymphatic system disorders	10005329	Coombs negative haemolytic anaemia	10010940	1	24153	173	54312557	54336884	12.9982	1.8205	92.8057	N	3.69251	-1.16007	2.94391	N	no signal(-)
Metabolism and nutrition disorders	10027433	Water intoxication	10047837	1	24153	479	54312251	54336884	4.69452	0.659885	33.3975	N	2.22856	-1.32416	2.76504	N	no signal(-)
Injury, poisoning and procedural complications	10022117	Ligament sprain	10024453	1	24153	9628	54303102	54336884	0.233516	0.0328881	1.65805	N	-2.09772	-3.44137	0.639782	N	no signal(-)
Metabolism and nutrition disorders	10027433	Hypochloraemia	10020955	1	24153	1004	54311726	54336884	2.23969	0.315159	15.9165	N	1.16247	-1.57566	2.50912	N	no signal(-)
Metabolism and nutrition disorders	10027433	Hypermetabolism	10020674	1	24153	432	54312298	54336884	5.20527	0.731516	37.0393	N	2.37723	-1.29957	2.79055	N	no signal(-)
Skin and subcutaneous tissue disorders	10040785	Cold sweat	10009866	1	24153	15806	54296924	54336884	0.142227	0.0200318	1.00982	N	-2.81282	-4.04541	0.0355754	N	no signal(-)
Neoplasms benign, malignant and unspecified (incl cysts and polyps)	10029104	Lipoma	10024612	1	24153	2284	54310446	54336884	0.984501	0.13861	6.99258	N	-0.0225245	-2.05291	2.0296	N	no signal(-)
Gastrointestinal disorders	10017947	Umbilical hernia	10045458	1	24153	4152	54308578	54336884	0.541552	0.076261	3.84572	N	-0.884484	-2.55011	1.5316	N	no signal(-)
Neoplasms benign, malignant and unspecified (incl cysts and polyps)	10029104	Tumour pain	10045171	1	24153	1158	54311572	54336884	1.94184	0.273282	13.798	N	0.956789	-1.64208	2.44217	N	no signal(-)
Infections and infestations	10021881	Tracheobronchitis	10044314	1	24153	696	54312034	54336884	3.23084	0.454433	22.97	N	1.69044	-1.43317	2.6534	N	no signal(-)
Gastrointestinal disorders	10017947	Lip oedema	10024558	1	24153	3809	54308921	54336884	0.590322	0.0831271	4.19214	N	-0.760121	-2.47073	1.61107	N	no signal(-)
Renal and urinary disorders	10038359	Hydroureter	10020533	1	24153	308	54312422	54336884	7.30092	1.02509	51.9987	N	2.86399	-1.23319	2.86068	N	no signal(-)
Nervous system disorders	10029205	Tonic convulsion	10043994	1	24153	1154	54311576	54336884	1.94857	0.274228	13.8458	N	0.961777	-1.64039	2.44387	N	no signal(-)
Neoplasms benign, malignant and unspecified (incl cysts and polyps)	10029104	Thyroid adenoma	10043688	1	24153	191	54312539	54336884	11.7732	1.64982	84.0148	N	3.55049	-1.16966	2.93215	N	no signal(-)
Blood and lymphatic system disorders	10005329	Thrombocytopenic purpura	10043561	1	24153	1251	54311479	54336884	1.79748	0.252981	12.7714	N	0.845435	-1.68077	2.40321	N	no signal(-)
Musculoskeletal and connective tissue disorders	10028395	Tenosynovitis	10043261	1	24153	2477	54310253	54336884	0.907789	0.127814	6.4475	N	-0.139506	-2.11296	1.96941	N	no signal(-)
Gastrointestinal disorders	10017947	Teeth brittle	10043173	1	24153	937	54311793	54336884	2.39985	0.337672	17.0558	N	1.26201	-1.54581	2.53926	N	no signal(-)
Hepatobiliary disorders	10019805	Hepatic haemorrhage	10019677	1	24153	751	54311979	54336884	2.99423	0.421195	21.2856	N	1.58087	-1.45963	2.62651	N	no signal(-)
Neoplasms benign, malignant and unspecified (incl cysts and polyps)	10029104	Sweat gland tumour	10042658	1	24153	203	54312527	54336884	11.0773	1.55276	79.0245	N	3.46303	-1.17612	2.92447	N	no signal(-)
Vascular disorders	10047065	Subclavian artery thrombosis	10042334	1	24153	101	54312629	54336884	22.2643	3.10578	159.605	N	4.46303	-1.12467	2.99549	N	no signal(-)
Gastrointestinal disorders	10017947	Stomatitis necrotising	10042135	1	24153	184	54312546	54336884	12.2211	1.71225	87.228	N	3.60407	-1.16592	2.93669	N	no signal(-)
Investigations	10022891	Lymphocyte count increased	10025258	1	24153	2829	54309901	54336884	0.794831	0.111915	5.64495	N	-0.331132	-2.21645	1.86572	N	no signal(-)
Infections and infestations	10021881	Streptococcal abscess	10042176	1	24153	94	54312636	54336884	23.9222	3.33466	171.614	N	4.5656	-1.1218	3.00121	N	no signal(-)
Congenital, familial and genetic disorders	10010331	Supernumerary teeth	10042572	1	24153	22	54312708	54336884	102.213	13.7766	758.356	N	6.61189	-1.13898	3.10836	N	no signal(-)
Nervous system disorders	10029205	Status epilepticus	10041962	1	24153	9805	54302925	54336884	0.2293	0.0322943	1.62811	N	-2.124	-3.4627	0.618441	N	no signal(-)
Congenital, familial and genetic disorders	10010331	Cystic fibrosis	10011762	1	24153	5059	54307671	54336884	0.444453	0.0625902	3.15605	N	-1.16947	-2.74113	1.3404	N	no signal(-)
Skin and subcutaneous tissue disorders	10040785	Skin odour abnormal	10040904	1	24153	3489	54309241	54336884	0.644468	0.0907496	4.57676	N	-0.633557	-2.39252	1.68938	N	no signal(-)
Gastrointestinal disorders	10017947	Small intestinal obstruction	10041101	1	24153	10667	54302063	54336884	0.210767	0.0296844	1.4965	N	-2.24555	-3.56231	0.518797	N	no signal(-)
Injury, poisoning and procedural complications	10022117	Skull fractured base	10040960	1	24153	228	54312502	54336884	9.86266	1.38323	70.3223	N	3.29625	-1.18966	2.90877	N	no signal(-)
Eye disorders	10015919	Maculopathy	10025425	1	24153	3240	54309490	54336884	0.694	0.0977223	4.92863	N	-0.526769	-2.32858	1.7534	N	no signal(-)
Gastrointestinal disorders	10017947	Gingivitis ulcerative	10018296	1	24153	177	54312553	54336884	12.7045	1.77959	90.6968	N	3.65972	-1.16219	2.94127	N	no signal(-)
Infections and infestations	10021881	Cytomegalovirus infection	10011831	1	24153	14381	54298349	54336884	0.156324	0.0220172	1.10992	N	-2.67652	-3.92683	0.154181	N	no signal(-)
Endocrine disorders	10014698	Goitre	10018498	1	24153	3766	54308964	54336884	0.597063	0.0840761	4.24002	N	-0.743746	-2.46046	1.62135	N	no signal(-)
Skin and subcutaneous tissue disorders	10040785	Sclerema	10039703	1	24153	69	54312661	54336884	32.5897	4.52585	234.672	N	5.00617	-1.11373	3.02407	N	no signal(-)
Renal and urinary disorders	10038359	Glomerulonephritis minimal lesion	10018374	1	24153	579	54312151	54336884	3.88372	0.546107	27.6196	N	1.95554	-1.37532	2.71242	N	no signal(-)
Musculoskeletal and connective tissue disorders	10028395	Scleroderma	10039710	1	24153	3351	54309379	54336884	0.671011	0.094486	4.76531	N	-0.575352	-2.35743	1.72451	N	no signal(-)
Investigations	10022891	Glomerular filtration rate increased	10018359	1	24153	671	54312059	54336884	3.35122	0.471339	23.8271	N	1.74314	-1.42099	2.6658	N	no signal(-)
Injury, poisoning and procedural complications	10022117	Scratch	10039737	1	24153	8257	54304473	54336884	0.272297	0.0383492	1.93343	N	-1.87612	-3.26449	0.816734	N	no signal(-)
Pregnancy, puerperium and perinatal conditions	10036585	Gestational diabetes	10018209	1	24153	4117	54308613	54336884	0.546156	0.0769093	3.87842	N	-0.872274	-2.5422	1.53951	N	no signal(-)
Nervous system disorders	10029205	Generalised tonic-clonic seizure	10018100	1	24153	23049	54289681	54336884	0.0975201	0.0137354	0.692385	N	-3.35703	-4.53194	-0.451033	N	no signal(-)
Eye disorders	10015919	Retinal haemorrhage	10038867	1	24153	6302	54306428	54336884	0.356781	0.0502458	2.5334	N	-1.48637	-2.96759	1.11378	N	no signal(-)
Investigations	10022891	Mammogram abnormal	10026736	1	24153	618	54312112	54336884	3.63862	0.511698	25.8738	N	1.86166	-1.39485	2.69246	N	no signal(-)
Gastrointestinal disorders	10017947	Defaecation urgency	10012110	1	24153	5534	54307196	54336884	0.4063	0.0572184	2.88509	N	-1.29891	-2.83191	1.24955	N	no signal(-)
Neoplasms benign, malignant and unspecified (incl cysts and polyps)	10029104	Marrow hyperplasia	10026851	1	24153	634	54312096	54336884	3.5468	0.498805	25.2198	N	1.82484	-1.40278	2.68435	N	no signal(-)
Neoplasms benign, malignant and unspecified (incl cysts and polyps)	10029104	Rectal cancer	10038038	1	24153	2751	54309979	54336884	0.817369	0.115088	5.80507	N	-0.290811	-2.19415	1.88806	N	no signal(-)
Injury, poisoning and procedural complications	10022117	Cartilage injury	10007710	1	24153	2248	54310482	54336884	1.00027	0.140829	7.10461	N	0.000386049	-2.04143	2.04111	N	no signal(-)
Infections and infestations	10021881	Fungal infection	10017533	1	24153	29414	54283316	54336884	0.0764084	0.010762	0.542488	N	-3.70881	-4.85566	-0.774798	N	no signal(-)
Surgical and medical procedures	10042613	Cardioversion	10007661	1	24153	1297	54311433	54336884	1.73372	0.244015	12.3181	N	0.793379	-1.69954	2.38433	N	no signal(-)
Neoplasms benign, malignant and unspecified (incl cysts and polyps)	10029104	Rectal adenocarcinoma	10038019	1	24153	510	54312220	54336884	4.40916	0.619851	31.3635	N	2.13827	-1.34019	2.7485	N	no signal(-)
Hepatobiliary disorders	10019805	Gallbladder disorder	10017626	1	24153	16336	54296394	54336884	0.137611	0.0193818	0.977046	N	-2.8604	-4.08714	-0.00616334	N	no signal(-)
Gastrointestinal disorders	10017947	Rectal perforation	10038073	1	24153	480	54312250	54336884	4.68474	0.658513	33.3278	N	2.22556	-1.32468	2.7645	N	no signal(-)
Investigations	10022891	Mean cell volume increased	10027004	1	24153	2170	54310560	54336884	1.03622	0.145889	7.36011	N	0.05131	-2.01623	2.06637	N	no signal(-)
Metabolism and nutrition disorders	10027433	Folate deficiency	10016880	1	24153	970	54311760	54336884	2.3182	0.326195	16.475	N	1.21213	-1.56059	2.52433	N	no signal(-)
Infections and infestations	10021881	Mediastinal abscess	10027070	1	24153	115	54312615	54336884	19.5538	2.73089	140.01	N	4.27747	-1.13088	2.98458	N	no signal(-)
Neoplasms benign, malignant and unspecified (incl cysts and polyps)	10029104	Medullary thyroid cancer	10027105	1	24153	250	54312480	54336884	8.99474	1.26198	64.1097	N	3.16391	-1.20163	2.89525	N	no signal(-)
Musculoskeletal and connective tissue disorders	10028395	Aneurysmal bone cyst	10002362	1	24153	24	54312706	54336884	93.6956	12.6745	692.638	N	6.4916	-1.13396	3.1008	N	no signal(-)
Skin and subcutaneous tissue disorders	10040785	Fixed eruption	10016741	1	24153	1479	54311251	54336884	1.52037	0.214007	10.8012	N	0.604073	-1.7715	2.31198	N	no signal(-)
Neoplasms benign, malignant and unspecified (incl cysts and polyps)	10029104	Fibrosarcoma	10016632	1	24153	73	54312657	54336884	30.804	4.28117	221.642	N	4.926	-1.1147	3.02007	N	no signal(-)
Renal and urinary disorders	10038359	Proteinuria	10037032	1	24153	16025	54296705	54336884	0.140283	0.019758	0.996015	N	-2.83267	-4.0628	0.018182	N	no signal(-)
Vascular disorders	10047065	Aneurysm	10002329	1	24153	4441	54308289	54336884	0.506307	0.071299	3.59538	N	-0.98154	-2.61376	1.46789	N	no signal(-)
Infections and infestations	10021881	Meningitis aseptic	10027201	1	24153	3824	54308906	54336884	0.588006	0.0828011	4.17569	N	-0.76579	-2.47429	1.6075	N	no signal(-)
Musculoskeletal and connective tissue disorders	10028395	Bursitis	10006811	1	24153	9515	54303215	54336884	0.23629	0.0332787	1.67774	N	-2.08069	-3.42758	0.653573	N	no signal(-)
Surgical and medical procedures	10042613	Bursa removal	10006807	1	24153	67	54312663	54336884	33.5626	4.65899	241.779	N	5.04799	-1.11331	3.02613	N	no signal(-)
Skin and subcutaneous tissue disorders	10040785	Dermatitis acneiform	10012432	1	24153	5216	54307514	54336884	0.431073	0.0607065	3.06103	N	-1.21355	-2.77177	1.30974	N	no signal(-)
Infections and infestations	10021881	Pneumonia influenzal	10035714	1	24153	911	54311819	54336884	2.46834	0.347299	17.5431	N	1.30256	-1.53406	2.55114	N	no signal(-)
Immune system disorders	10021428	Reaction to food additive	10037977	1	24153	133	54312597	54336884	16.9074	2.36401	120.922	N	4.06936	-1.1395	2.97134	N	no signal(-)
Respiratory, thoracic and mediastinal disorders	10038738	Pharyngeal haemorrhage	10034827	1	24153	1107	54311623	54336884	2.0313	0.285861	14.4342	N	1.02171	-1.62041	2.46399	N	no signal(-)
Neoplasms benign, malignant and unspecified (incl cysts and polyps)	10029104	Essential thrombocythaemia	10015493	1	24153	297	54312433	54336884	7.57132	1.06293	53.931	N	2.91629	-1.22722	2.86713	N	no signal(-)
Vascular disorders	10047065	Phlebitis	10034879	1	24153	4695	54308035	54336884	0.478914	0.0674422	3.40081	N	-1.06176	-2.66748	1.41412	N	no signal(-)
Eye disorders	10015919	Photophobia	10034960	1	24153	16066	54296664	54336884	0.139925	0.0197076	0.993472	N	-2.83636	-4.06603	0.0149489	N	no signal(-)
Vascular disorders	10047065	Essential hypertension	10015488	1	24153	2297	54310433	54336884	0.978929	0.137826	6.95298	N	-0.0307091	-2.05703	2.02547	N	no signal(-)
Neoplasms benign, malignant and unspecified (incl cysts and polyps)	10029104	Parathyroid tumour benign	10033964	1	24153	669	54312061	54336884	3.36124	0.472747	23.8985	N	1.74744	-1.42001	2.66679	N	no signal(-)
Gastrointestinal disorders	10017947	Enterocolitis haemorrhagic	10014896	1	24153	1376	54311354	54336884	1.63418	0.230015	11.6103	N	0.708141	-1.73121	2.35247	N	no signal(-)
Renal and urinary disorders	10038359	Micturition disorder	10027561	1	24153	3128	54309602	54336884	0.718851	0.10122	5.10516	N	-0.476032	-2.29888	1.78315	N	no signal(-)
General disorders and administration site conditions	10018065	Administration site reaction	10001315	1	24153	314	54312416	54336884	7.16141	1.00556	51.002	N	2.83625	-1.23644	2.85717	N	no signal(-)
Nervous system disorders	10029205	Axonal neuropathy	10003882	1	24153	734	54311996	54336884	3.06358	0.430937	21.7793	N	1.61385	-1.4515	2.63477	N	no signal(-)
Infections and infestations	10021881	Ovarian abscess	10033119	1	24153	132	54312598	54336884	17.0355	2.38179	121.845	N	4.08017	-1.13901	2.97206	N	no signal(-)
Neoplasms benign, malignant and unspecified (incl cysts and polyps)	10029104	Oropharyngeal cancer	10031096	1	24153	221	54312509	54336884	10.175	1.42685	72.5596	N	3.34104	-1.18586	2.91313	N	no signal(-)
Infections and infestations	10021881	Orchitis	10031064	1	24153	916	54311814	54336884	2.45487	0.345405	17.4473	N	1.29468	-1.53632	2.54885	N	no signal(-)
Hepatobiliary disorders	10019805	Autoimmune hepatitis	10003827	1	24153	5898	54306832	54336884	0.381223	0.0536873	2.70698	N	-1.3908	-2.89781	1.18361	N	no signal(-)
Infections and infestations	10021881	Atypical pneumonia	10003757	1	24153	3024	54309706	54336884	0.743575	0.104701	5.2808	N	-0.427265	-2.27074	1.81134	N	no signal(-)
Investigations	10022891	Electrocardiogram QRS complex prolonged	10014380	1	24153	4295	54308435	54336884	0.52352	0.0737223	3.71764	N	-0.933324	-2.58195	1.49972	N	no signal(-)
General disorders and administration site conditions	10018065	Mucosal dryness	10028111	1	24153	1771	54310959	54336884	1.26969	0.17874	9.0193	N	0.344291	-1.88	2.20303	N	no signal(-)
Psychiatric disorders	10037175	Mood altered	10027940	1	24153	24035	54288695	54336884	0.0935178	0.0131717	0.663967	N	-3.41746	-4.58709	-0.506192	N	no signal(-)
Reproductive system and breast disorders	10038604	Atrophic vulvovaginitis	10003693	1	24153	644	54312086	54336884	3.49172	0.491071	24.8276	N	1.8023	-1.40773	2.67931	N	no signal(-)
Psychiatric disorders	10037175	Obsessive-compulsive disorder	10029898	1	24153	7478	54305252	54336884	0.300667	0.0423442	2.1349	N	-1.73318	-3.15339	0.927879	N	no signal(-)
Investigations	10022891	Blood thyroid stimulating hormone increased	10005833	1	24153	8281	54304449	54336884	0.271507	0.038238	1.92783	N	-1.88031	-3.26778	0.813442	N	no signal(-)
Nervous system disorders	10029205	Multiple sclerosis	10028245	1	24153	43912	54268818	54336884	0.0511677	0.00720695	0.363279	N	-4.28691	-5.39948	-1.31866	N	no signal(-)
Nervous system disorders	10029205	Ataxia	10003591	1	24153	10692	54302038	54336884	0.210274	0.029615	1.493	N	-2.24893	-3.5651	0.516007	N	no signal(-)
Injury, poisoning and procedural complications	10022117	Muscle injury	10028314	1	24153	5484	54307246	54336884	0.410005	0.05774	2.9114	N	-1.28582	-2.82262	1.25885	N	no signal(-)
Respiratory, thoracic and mediastinal disorders	10038738	Dry throat	10013789	1	24153	8942	54303788	54336884	0.251434	0.0354113	1.78528	N	-1.99109	-3.35557	0.725611	N	no signal(-)
Metabolism and nutrition disorders	10027433	Acidosis hyperchloraemic	10000489	1	24153	462	54312268	54336884	4.86726	0.684115	34.629	N	2.28059	-1.31531	2.77421	N	no signal(-)
Gastrointestinal disorders	10017947	Diverticulum	10013554	1	24153	7146	54305584	54336884	0.314637	0.0443115	2.23411	N	-1.66767	-3.10332	0.97798	N	no signal(-)
Pregnancy, puerperium and perinatal conditions	10036585	Polyhydramnios	10036079	1	24153	911	54311819	54336884	2.46834	0.347299	17.5431	N	1.30256	-1.53406	2.55114	N	no signal(-)
Gastrointestinal disorders	10017947	Neurogenic bowel	10048657	1	24153	204	54312526	54336884	11.023	1.54518	78.6353	N	3.45597	-1.17666	2.92383	N	no signal(-)
Neoplasms benign, malignant and unspecified (incl cysts and polyps)	10029104	Benign lung neoplasm	10004280	1	24153	237	54312493	54336884	9.48812	1.33092	67.6408	N	3.24064	-1.19455	2.90321	N	no signal(-)
Infections and infestations	10021881	Gastroenteritis rotavirus	10017913	1	24153	274	54312456	54336884	8.20687	1.15184	58.4742	N	3.03217	-1.21471	2.88078	N	no signal(-)
Respiratory, thoracic and mediastinal disorders	10038738	Pulmonary hypertension	10037400	1	24153	19051	54293679	54336884	0.117994	0.0166189	0.837756	N	-3.0822	-4.28381	-0.202871	N	no signal(-)
Infections and infestations	10021881	Pyelonephritis acute	10037597	1	24153	1746	54310984	54336884	1.28787	0.181298	9.14852	N	0.36479	-1.87102	2.21204	N	no signal(-)
Immune system disorders	10021428	Sarcoidosis	10039486	1	24153	4156	54308574	54336884	0.541031	0.0761876	3.84201	N	-0.885873	-2.55101	1.5307	N	no signal(-)
Neoplasms benign, malignant and unspecified (incl cysts and polyps)	10029104	Plasmacytoma	10035484	1	24153	1699	54311031	54336884	1.3235	0.186311	9.40175	N	0.404135	-1.85399	2.22913	N	no signal(-)
Investigations	10022891	Red blood cell count abnormal	10038151	1	24153	1261	54311469	54336884	1.78322	0.250977	12.67	N	0.833958	-1.68487	2.39909	N	no signal(-)
Investigations	10022891	Chest X-ray abnormal	10008499	1	24153	2894	54309836	54336884	0.776978	0.109402	5.51811	N	-0.363894	-2.23477	1.84736	N	no signal(-)
Nervous system disorders	10029205	Akathisia	10001540	1	24153	12230	54300500	54336884	0.183826	0.0258903	1.3052	N	-2.4428	-3.72706	0.354	N	no signal(-)
Cardiac disorders	10007541	Cor pulmonale	10010968	1	24153	957	54311773	54336884	2.34969	0.330622	16.699	N	1.23157	-1.55478	2.5302	N	no signal(-)
Cardiac disorders	10007541	Cor pulmonale acute	10010969	1	24153	254	54312476	54336884	8.85309	1.24218	63.0963	N	3.1411	-1.20381	2.89282	N	no signal(-)
Vascular disorders	10047065	Jugular vein thrombosis	10023237	1	24153	1575	54311155	54336884	1.4277	0.200971	10.1424	N	0.513402	-1.80808	2.27524	N	no signal(-)
Injury, poisoning and procedural complications	10022117	Corneal abrasion	10010984	1	24153	1214	54311516	54336884	1.85226	0.260685	13.161	N	0.888713	-1.6655	2.41858	N	no signal(-)
Investigations	10022891	Blood chloride increased	10005420	1	24153	1495	54311235	54336884	1.5041	0.211718	10.6855	N	0.58856	-1.77766	2.30579	N	no signal(-)
Musculoskeletal and connective tissue disorders	10028395	Kyphosis	10023509	1	24153	1620	54311110	54336884	1.38804	0.195391	9.86053	N	0.472786	-1.82491	2.25833	N	no signal(-)
Gastrointestinal disorders	10017947	Abnormal faeces	10000133	1	24153	7143	54305587	54336884	0.31477	0.0443301	2.23505	N	-1.66706	-3.10286	0.978441	N	no signal(-)
Neoplasms benign, malignant and unspecified (incl cysts and polyps)	10029104	Acute megakaryocytic leukaemia	10000860	1	24153	52	54312678	54336884	43.2441	5.97787	312.829	N	5.40753	-1.11202	3.04358	N	no signal(-)
Investigations	10022891	Skin turgor decreased	10049428	1	24153	364	54312366	54336884	6.17769	0.867807	43.9774	N	2.6237	-1.26341	2.82845	N	no signal(-)
Musculoskeletal and connective tissue disorders	10028395	Neck mass	10049146	1	24153	2456	54310274	54336884	0.915551	0.128906	6.50265	N	-0.127228	-2.10655	1.97584	N	no signal(-)
General disorders and administration site conditions	10018065	Axillary pain	10048750	1	24153	1312	54311418	54336884	1.7139	0.241228	12.1771	N	0.776803	-1.7056	2.37823	N	no signal(-)
Musculoskeletal and connective tissue disorders	10028395	Axillary mass	10049021	1	24153	935	54311795	54336884	2.40498	0.338393	17.0923	N	1.26509	-1.54491	2.54017	N	no signal(-)
Nervous system disorders	10029205	Arachnoid cyst	10049005	1	24153	348	54312382	54336884	6.46173	0.907594	46.005	N	2.68837	-1.25481	2.83756	N	no signal(-)
Respiratory, thoracic and mediastinal disorders	10038738	Pleural fibrosis	10035600	1	24153	935	54311795	54336884	2.40498	0.338393	17.0923	N	1.26509	-1.54491	2.54017	N	no signal(-)
Musculoskeletal and connective tissue disorders	10028395	Myofascial pain syndrome	10048780	1	24153	680	54312050	54336884	3.30686	0.46511	23.5113	N	1.72394	-1.42539	2.66132	N	no signal(-)
Psychiatric disorders	10037175	Initial insomnia	10022035	1	24153	8809	54303921	54336884	0.255231	0.035946	1.81224	N	-1.96947	-3.33833	0.742859	N	no signal(-)
Endocrine disorders	10014698	Pituitary enlargement	10048675	1	24153	193	54312537	54336884	11.6512	1.63281	83.1398	N	3.53554	-1.17073	2.93086	N	no signal(-)
Renal and urinary disorders	10038359	Kidney enlargement	10048469	1	24153	1004	54311726	54336884	2.23969	0.315159	15.9165	N	1.16247	-1.57566	2.50912	N	no signal(-)
Infections and infestations	10021881	Vulvovaginal candidiasis	10047784	1	24153	1182	54311548	54336884	1.90241	0.267737	13.5176	N	0.92722	-1.65216	2.43201	N	no signal(-)
Blood and lymphatic system disorders	10005329	Hypochromic anaemia	10020969	1	24153	873	54311857	54336884	2.57578	0.362399	18.3076	N	1.36396	-1.51671	2.56867	N	no signal(-)
Neoplasms benign, malignant and unspecified (incl cysts and polyps)	10029104	Parathyroid tumour	10033963	1	24153	244	54312486	54336884	9.21592	1.29289	65.6925	N	3.19882	-1.19836	2.89892	N	no signal(-)
Nervous system disorders	10029205	Hypertonia	10020852	1	24153	5400	54307330	54336884	0.416384	0.0586381	2.9567	N	-1.26356	-2.80688	1.27461	N	no signal(-)
Nervous system disorders	10029205	Paralysis recurrent laryngeal nerve	10033830	1	24153	110	54312620	54336884	20.4426	2.85392	146.431	N	4.34104	-1.1286	2.9884	N	no signal(-)
Eye disorders	10015919	Hypermetropia	10020675	1	24153	886	54311844	54336884	2.53799	0.357088	18.0387	N	1.34266	-1.52267	2.56265	N	no signal(-)
Musculoskeletal and connective tissue disorders	10028395	Trigger finger	10044654	1	24153	3512	54309218	54336884	0.640248	0.0901554	4.54678	N	-0.643034	-2.39828	1.68361	N	no signal(-)
General disorders and administration site conditions	10018065	Implant site reaction	10021542	1	24153	439	54312291	54336884	5.12227	0.719878	36.4474	N	2.35409	-1.30325	2.78672	N	no signal(-)
Cardiac disorders	10007541	Torsade de pointes	10044066	1	24153	7001	54305729	54336884	0.321155	0.0452292	2.2804	N	-1.6381	-3.08089	1.00042	N	no signal(-)
Hepatobiliary disorders	10019805	Hepatomegaly	10019842	1	24153	9127	54303603	54336884	0.246337	0.0346935	1.74909	N	-2.02063	-3.37922	0.701957	N	no signal(-)
Infections and infestations	10021881	Lung abscess	10025028	1	24153	1819	54310911	54336884	1.23618	0.174026	8.78116	N	0.305731	-1.89708	2.18588	N	no signal(-)
Hepatobiliary disorders	10019805	Hepatic cyst	10019646	1	24153	3034	54309696	54336884	0.741124	0.104356	5.26339	N	-0.432027	-2.27347	1.8086	N	no signal(-)
Musculoskeletal and connective tissue disorders	10028395	Tendonitis	10043255	1	24153	14176	54298554	54336884	0.158586	0.0223357	1.12597	N	-2.65581	-3.90894	0.172075	N	no signal(-)
Renal and urinary disorders	10038359	Azotaemia	10003885	1	24153	3429	54309301	54336884	0.655746	0.0923372	4.65687	N	-0.608539	-2.37737	1.70455	N	no signal(-)
Neoplasms benign, malignant and unspecified (incl cysts and polyps)	10029104	Ovarian cancer	10033128	1	24153	8372	54304358	54336884	0.268556	0.0378224	1.90687	N	-1.89607	-3.28019	0.801028	N	no signal(-)
Skin and subcutaneous tissue disorders	10040785	Hair growth abnormal	10019044	1	24153	6214	54306516	54336884	0.361834	0.0509573	2.56929	N	-1.46608	-2.95268	1.1287	N	no signal(-)
Hepatobiliary disorders	10019805	Cholecystitis acute	10008614	1	24153	5088	54307642	54336884	0.441919	0.0622335	3.13806	N	-1.17771	-2.74684	1.33469	N	no signal(-)
Neoplasms benign, malignant and unspecified (incl cysts and polyps)	10029104	Osteosarcoma metastatic	10031294	1	24153	90	54312640	54336884	24.9855	3.48126	179.324	N	4.62766	-1.12025	3.00459	N	no signal(-)
Blood and lymphatic system disorders	10005329	Granulocytopenia	10018687	1	24153	5387	54307343	54336884	0.417389	0.0587796	2.96384	N	-1.26008	-2.80442	1.27706	N	no signal(-)
Skin and subcutaneous tissue disorders	10040785	Skin erosion	10040840	1	24153	2674	54310056	54336884	0.840907	0.118401	5.9723	N	-0.249869	-2.17179	1.91046	N	no signal(-)
Blood and lymphatic system disorders	10005329	Agranulocytosis	10001507	1	24153	15633	54297097	54336884	0.143801	0.0202536	1.021	N	-2.79695	-4.03152	0.0494652	N	no signal(-)
Investigations	10022891	Glycosylated haemoglobin increased	10018484	1	24153	21910	54290820	54336884	0.102592	0.0144497	0.728395	N	-3.28391	-4.46548	-0.384572	N	no signal(-)
Musculoskeletal and connective tissue disorders	10028395	Scoliosis	10039722	1	24153	5613	54307117	54336884	0.400581	0.0564131	2.84447	N	-1.31936	-2.84647	1.23498	N	no signal(-)
Gastrointestinal disorders	10017947	Salivary hypersecretion	10039424	1	24153	8815	54303915	54336884	0.255057	0.0359215	1.81101	N	-1.97045	-3.33911	0.742076	N	no signal(-)
Investigations	10022891	Biopsy	10004720	1	24153	790	54311940	54336884	2.84641	0.400427	20.2335	N	1.50792	-1.47811	2.60776	N	no signal(-)
Eye disorders	10015919	Retinopathy proliferative	10038934	1	24153	177	54312553	54336884	12.7045	1.77959	90.6968	N	3.65972	-1.16219	2.94127	N	no signal(-)
Infections and infestations	10021881	Gastroenteritis	10017888	1	24153	12808	54299922	54336884	0.175528	0.0247217	1.24628	N	-2.50942	-3.78352	0.29753	N	no signal(-)
Renal and urinary disorders	10038359	Renal cyst	10038423	1	24153	7262	54305468	54336884	0.309611	0.0436036	2.19841	N	-1.6909	-3.12101	0.960277	N	no signal(-)
Skin and subcutaneous tissue disorders	10040785	Onycholysis	10030337	1	24153	1311	54311419	54336884	1.71521	0.241412	12.1864	N	0.777902	-1.7052	2.37863	N	no signal(-)
Nervous system disorders	10029205	Carotid artery stenosis	10007687	1	24153	3298	54309432	54336884	0.681795	0.0960041	4.84192	N	-0.552359	-2.34373	1.73823	N	no signal(-)
Cardiac disorders	10007541	Cardiovascular disorder	10007649	1	24153	23893	54288837	54336884	0.0940738	0.01325	0.667915	N	-3.40891	-4.57927	-0.498377	N	no signal(-)
Injury, poisoning and procedural complications	10022117	Gallbladder injury	10017642	1	24153	1721	54311009	54336884	1.30658	0.183931	9.2815	N	0.385585	-1.86199	2.22111	N	no signal(-)
Gastrointestinal disorders	10017947	Oesophageal varices haemorrhage	10030210	1	24153	1934	54310796	54336884	1.16268	0.163683	8.25873	N	0.217336	-1.93721	2.14562	N	no signal(-)
Nervous system disorders	10029205	Formication	10017062	1	24153	6440	54306290	54336884	0.349135	0.0491691	2.4791	N	-1.51761	-2.99068	1.09068	N	no signal(-)
Infections and infestations	10021881	Folliculitis	10016936	1	24153	6962	54305768	54336884	0.322954	0.0454826	2.29317	N	-1.63004	-3.0748	1.00652	N	no signal(-)
Skin and subcutaneous tissue disorders	10040785	Psoriasis	10037153	1	24153	116593	54196137	54336884	0.0192453	0.00271073	0.136635	N	-5.69568	-6.7637	-2.68294	N	no signal(-)
Reproductive system and breast disorders	10038604	Prostatitis	10036978	1	24153	2763	54309967	54336884	0.813819	0.114588	5.77985	N	-0.297088	-2.1976	1.8846	N	no signal(-)
Infections and infestations	10021881	Meningitis bacterial	10027202	1	24153	1271	54311459	54336884	1.76919	0.249003	12.5703	N	0.822571	-1.68896	2.39497	N	no signal(-)
Gastrointestinal disorders	10017947	Obstruction gastric	10029957	1	24153	1125	54311605	54336884	1.9988	0.281291	14.2031	N	0.998463	-1.6281	2.45625	N	no signal(-)
Cardiac disorders	10007541	Atrioventricular block	10003671	1	24153	6896	54305834	54336884	0.326045	0.0459179	2.31513	N	-1.6163	-3.06443	1.01689	N	no signal(-)
Infections and infestations	10021881	Meningitis listeria	10027248	1	24153	462	54312268	54336884	4.86726	0.684115	34.629	N	2.28059	-1.31531	2.77421	N	no signal(-)
[truncated: 331 more rows]

## Sheet: Signals at the level of SOC
Classification of system organs（SOC）	SOC code	a（Target drug - target adverse event）	b（Target drug - other adverse events）	c（Other drugs-targeted adverse events）	d（Other drugs - other adverse events）	sum	ROR	95%CI Lower of ROR	95%CI Upper of ROR	Whether ROR signals (Y = yes, N = no)	IC	95%CI Lower/IC025	95%CI Upper	Whether BCPNN signals (Y = yes, N = no)	IC signal strength
Musculoskeletal and connective tissue disorders	10028395	5167	18987	2808889	51503841	54336884	4.98985	4.83861	5.14581	Y	2.04635	2.00116	2.08966	Y	medium signal（++）
General disorders and administration site conditions	10018065	3064	21090	9472360	44840370	54336884	0.687738	0.662161	0.714304	N	-0.459104	-0.514366	-0.403706	N	no signal(-)
Injury, poisoning and procedural complications	10022117	2834	21320	5611010	48701720	54336884	1.15376	1.10941	1.19988	Y	0.18352	0.1261	0.240684	Y	weak signal(+)
Gastrointestinal disorders	10017947	1794	22360	4620489	49692241	54336884	0.862882	0.822356	0.905405	N	-0.195756	-0.266312	-0.125115	N	no signal(-)
Neoplasms benign, malignant and unspecified (incl cysts and polyps)	10029104	1775	22379	1430710	52882020	54336884	2.93166	2.79326	3.07692	Y	1.47897	1.40648	1.54843	Y	no signal(+)
Metabolism and nutrition disorders	10027433	1528	22626	1177934	53134796	54336884	3.04631	2.89241	3.20839	Y	1.54319	1.46519	1.61745	Y	weak signal(+)
Infections and infestations	10021881	1334	22820	2842641	51470089	54336884	1.05846	1.00159	1.11855	Y	0.0775196	-0.00373859	0.158538	N	no signal(-)
Investigations	10022891	1258	22896	3339954	50972776	54336884	0.83853	0.792254	0.88751	N	-0.23957	-0.322878	-0.156031	N	no signal(-)
Nervous system disorders	10029205	985	23169	4621174	49691556	54336884	0.457151	0.428907	0.487253	N	-1.0607	-1.15375	-0.966246	N	no signal(-)
Respiratory, thoracic and mediastinal disorders	10038738	679	23475	2555693	51757037	54336884	0.585767	0.542731	0.632216	N	-0.742945	-0.854359	-0.629942	N	no signal(-)
Blood and lymphatic system disorders	10005329	637	23517	915284	53397446	54336884	1.58024	1.4606	1.70968	Y	0.64574	0.528633	0.760173	Y	weak signal(+)
Surgical and medical procedures	10042613	580	23574	729295	53583435	54336884	1.80768	1.66468	1.96297	Y	0.838073	0.714875	0.95724	Y	weak signal(+)
Skin and subcutaneous tissue disorders	10040785	535	23619	2921920	51390810	54336884	0.398391	0.365671	0.434039	N	-1.2799	-1.40439	-1.15236	N	no signal(-)
Renal and urinary disorders	10038359	406	23748	1036566	53276164	54336884	0.878689	0.796566	0.969277	N	-0.183156	-0.327043	-0.0385442	N	no signal(-)
Cardiac disorders	10007541	339	23815	1434604	52878126	54336884	0.524678	0.471333	0.584061	N	-0.911967	-1.06763	-0.752441	N	no signal(-)
Psychiatric disorders	10037175	274	23880	3071421	51241309	54336884	0.191424	0.169933	0.215634	N	-2.31712	-2.48797	-2.13799	N	no signal(-)
Vascular disorders	10047065	265	23889	1160567	53152163	54336884	0.508041	0.450105	0.573434	N	-0.961425	-1.13675	-0.78094	N	no signal(-)
Hepatobiliary disorders	10019805	152	24002	498251	53814479	54336884	0.683986	0.583143	0.802267	N	-0.543572	-0.774713	-0.306628	N	no signal(-)
Eye disorders	10015919	152	24002	1081333	53231397	54336884	0.311749	0.26579	0.365654	N	-1.6612	-1.88882	-1.42078	N	no signal(-)
Social circumstances	10041244	77	24077	252357	54060373	54336884	0.685097	0.547743	0.856894	N	-0.543306	-0.864838	-0.210272	N	no signal(-)
Endocrine disorders	10014698	76	24078	137776	54174954	54336884	1.24113	0.990823	1.55468	N	0.310621	-0.0233777	0.635493	N	no signal(-)
Ear and labyrinth disorders	10013993	58	24096	236073	54076657	54336884	0.551374	0.426116	0.713452	N	-0.855793	-1.22103	-0.468725	N	no signal(-)
Reproductive system and breast disorders	10038604	52	24102	484940	53827790	54336884	0.23948	0.182428	0.314373	N	-2.05171	-2.42776	-1.63417	N	no signal(-)
Immune system disorders	10021428	50	24104	597149	53715581	54336884	0.186594	0.14138	0.246268	N	-2.40854	-2.78994	-1.98098	N	no signal(-)
Congenital, familial and genetic disorders	10010331	45	24109	164174	54148556	54336884	0.615624	0.459503	0.82479	N	-0.697954	-1.11183	-0.260051	N	no signal(-)
Product issues	10077536	27	24127	876110	53436620	54336884	0.068256	0.0467983	0.0995524	N	-3.85046	-4.34736	-3.25614	N	no signal(-)
Pregnancy, puerperium and perinatal conditions	10036585	11	24143	234056	54078674	54336884	0.105271	0.0582897	0.190118	N	-3.24168	-3.96318	-2.29684	N	no signal(-)
