# Supplementary material for: Mining the FAERS database reveals new safety signals for 120 mg denosumab in oncology practice
Source: PLoS One. 2026 Feb 2;21(2):e0342188. doi: 10.1371/journal.pone.0342188 (PMC12863689; doi:10.1371/journal.pone.0342188)
Supplement: S4 Table — (XLSX) [file pone.0342188.s004.xlsx]

## Sheet: number of signals
Classification of system organs（SOC）	SOC code	Number of ROR signals	Number of BCPNN signals	simultaneously satisfying ROR and BCPNN	number of cases	Proportion of adverse event reports (%)
Musculoskeletal and connective tissue disorders	10028395	43	39	39	5167	21.3919
General disorders and administration site conditions	10018065	13	12	12	3064	12.6853
Injury, poisoning and procedural complications	10022117	32	30	30	2834	11.733
Gastrointestinal disorders	10017947	33	32	32	1794	7.42734
Neoplasms benign, malignant and unspecified (incl cysts and polyps)	10029104	48	47	47	1775	7.34868
Metabolism and nutrition disorders	10027433	16	14	14	1528	6.32607
Infections and infestations	10021881	34	34	34	1334	5.52289
Investigations	10022891	30	26	26	1258	5.20825
Nervous system disorders	10029205	10	9	9	985	4.078
Respiratory, thoracic and mediastinal disorders	10038738	7	6	6	679	2.81113
Blood and lymphatic system disorders	10005329	10	10	10	637	2.63724
Surgical and medical procedures	10042613	17	16	16	580	2.40126
Skin and subcutaneous tissue disorders	10040785	2	1	1	535	2.21495
Renal and urinary disorders	10038359	5	3	3	406	1.68088
Cardiac disorders	10007541	2	2	2	339	1.40349
Psychiatric disorders	10037175	0	0	0	274	1.13439
Vascular disorders	10047065	1	1	1	265	1.09713
Hepatobiliary disorders	10019805	4	1	1	152	0.629295
Eye disorders	10015919	1	0	0	152	0.629295
Social circumstances	10041244	4	4	4	77	0.318788
Endocrine disorders	10014698	5	4	4	76	0.314648
Ear and labyrinth disorders	10013993	0	0	0	58	0.240126
Reproductive system and breast disorders	10038604	0	0	0	52	0.215285
Immune system disorders	10021428	0	0	0	50	0.207005
Congenital, familial and genetic disorders	10010331	2	2	2	45	0.186305
Product issues	10077536	1	1	1	27	0.111783
Pregnancy, puerperium and perinatal conditions	10036585	0	0	0	11	0.0455411
SUM		320	294	294	24154	100
